# Supplementary material for: The grapevine VvibZIPC22 transcription factor is involved in the regulation of flavonoid biosynthesis
Source: J Exp Bot. 2016 May 18;67(11):3509–22. doi: 10.1093/jxb/erw181 (PMC4892739; doi:10.1093/jxb/erw181)
Supplement: Supplementary Data [file supp_erw181_supplementary_table_S1_and_S3.xlsx]

## Sheet: TabS1
Table S1. Primers used in qRT-PCR analyses of grapevine and tobacco samples.
Primer name	Primer sequence	Source
Grapevine (Vitis vinifera, Vvi)
VvibZIPC22-F	GGTTCTTCAGATAGTGGAGG	this work
VvibZIPC22-R	TCGGCATAGGGCAGGGGAG	this work
VviMYBF1-F	GATGGAGGTGGGGTTGTGAG	this work
VviMYBF1-F	AAGTTGGGGAAGAGCAGGAG	this work
VviFLS1-F	TTCCGAGTTCATAAGGTCTG	this work
VviFLS1-R	TGAGATCAATGGTGGGGACT	this work
VviEF1α-F	GAACTGGGTGCTTGATAGGC	Reid et al., 2006
VviEF1α-R	AACCAAAATATCCGGAGTAAAAGA	Reid et al., 2006
VviGAPDH-F	TTCTCGTTGAGGGCTATTCCA	Reid et al., 2006
VviGAPDH-R	CCACAGACTTCATCGGTGACA	Reid et al., 2006
VviSAND-F	CAACATCCTTTACCCATTGACAGA	Reid et al., 2006
VviSAND-R	GCATTTGATCCACTTGCAGATAAG	Reid et al., 2006
VviACT-F	TCCTTGCCTTGCGTCATCTAT	Giacomelli et al., 2012
VviACT-R	CACCAATCACTCTCCTGCTACAA	Giacomelli et al., 2012
VviUBIQ-F	CCCTGGCGGACTACAACATC	Giacomelli et al., 2012
VviUBIQ-F	TCAAATGGCTGAGACCCACA	Giacomelli et al., 2012
VviTUB-F	TGTTGGTGAAGGCATGGAGG	Giacomelli et al., 2012
VviTUB-R	AGATGACACGCCTGCTGAACT	Giacomelli et al., 2012
Tobacco (Nicotiana tabacum, Nt)
NtPAL-F	CGGGAGAAAAAGTCAGGTCAC	this work
NtPAL-R	CACCATTCCATTCCTTGAGAC	this work
NtCHS-F	ATAGCGAGCATAAGGTTGAGC	this work
NtCHS-R	GTCTAGCATCAAGGGAAGGTG	this work
NtFLS-F	CCACCATCAGAGCATGAAGT	this work
NtFLS-R	GCTATTCGCTGCCAAACAT	this work
NtDFR-F	CTTGCCCGTGGTGTATTTTT	this work
NtDFR-R	AGCAGAAAGGGGAATGGTTT	this work
NtUBI-F	GAAAGAGTCAACCCGTCACC	this work
NtUBI-R	GAGACCTCAGTAGACAAAGCAC	this work
NteIF4a-F	GACCAGTTAGACCTCCAGCAAC	Dalakouras et al., 2011
NteIF4a-R	CAACACACTGCAAAGCTTCATC	Dalakouras et al., 2011
NtANS-F	TGGCGTTGAAGCTCATACTG	Han et al., 2012
NtANS-R	TTTCAAGGGTGTCCCCAATA	Han et al., 2012
NtANR1-F	CATTTGACTTTCCCAAACGC	Han et al., 2012
NtANR1-R	ATTGGGCTTTTGAGTTGTGC	Han et al., 2012
NtANR2-F	TGTTCCCACTTGGGATGATA	Han et al., 2012
NtANR2-R	TGCACCTATACTCTGTTAGTGGC	Han et al., 2012
NtUFGT-F	GAGTGCATTGGATGCCTTTT	Han et al., 2012
NtUFGT-R	CCAGCTCCATTAGGTCCTTG	Han et al., 2012
References
Dalakouras A, Moser M, Boonrod K, Krczal G, Wassenegger M. 2011. Diverse spontaneous silencing of a transgene among two Nicotiana species. Planta 234, 699-707.
Giacomelli L, Nanni V, Lenzi L, Zhuang J, Dalla Serra M, Banfield MJ, Town CD, Silverstein KA, Baraldi E, Moser C. 2012. Identification and characterization of the defensin-like gene family of grapevine. Molecular plant-microbe interactions 25, 1118-1131.
Han Y, Vimolmangkang S, Soria-Guerra RE, Korban SS. 2012. Introduction of apple ANR genes into tobacco inhibits expression of both CHI and DFR genes in flowers, leading to loss of anthocyanin. Journal of Experimental Botany 63, 2437-2447.
Reid KE, Olsson N, Schlosser J, Peng F, Lund ST. 2006. An optimized grapevine RNA isolation procedure and statistical determination of reference genes for real-time RT-PCR during berry development. BMC Plant Biology 6, 27.

## Sheet: TabS3
Table S3. Results of co-expression analysis obtained with VvibZIPC22 as input query (the first in the list). List of 211 genes whose expression in 140 constrasts of the grapevine compendium (http://vespucci.colombos.fmach.it/) is positively correlating with VvibZIPC22 expression. Firstly, we searched for the contrasts in which VvibZIPC22 transcript shows the highest modulation; following, we sear…
Locus tag	Score	Rank	Under QTLs for Anth & Flav	Name	Start	Stop		Functional category
VIT_07s0005g01450			F	VvibZIPC22	3987031	3988120	BZIP DNA-binding protein BZIP53 (VvibZIPC22)	Regulation overview.Regulation of gene expression.Regulation of transcription.
VIT_15s0046g01050	0.886195	1			18133354	18136214	Abscisic acid receptor PYL9 RCAR1	Signaling.Hormone Signaling.ABA Signaling.
VIT_01s0011g05960	0.86911	2		Q94AH8,TPS6	5726500	5722927	Trehalose-phosphatase	Metabolism.Primary metabolism.Carbohydrate metabolism.
VIT_04s0043g00220	0.847765	3	A	B9SJL5,RCOM_0763470	13197148	13217299	Amine oxidase	Metabolism.Primary metabolism.Amino acid metabolism.
VIT_17s0000g08010	0.846387	4	A&F	B9RB53,RCOM_1511570	8996192	8993307	Trehalose 6-phosphate synthase	Metabolism.Primary metabolism.Carbohydrate metabolism.
VIT_01s0011g05840	0.833121	5		VIT_01s0011g05840	5607096	5608582	No hit	No hit...
VIT_03s0063g02530	0.832135	6	A		5771378	5768191	Unknown protein	Unknown...
VIT_01s0011g03980	0.829123	7		B9SLZ8	3638222	3628643	Wall-associated kinase	Signaling.Signaling pathway.Protein kinase.
VIT_01s0011g03820	0.82826	8		B9SLY6,RCOM_1309840	3473536	3451026	EMB2454 (embryo defective 2454)	Regulation overview.Regulation of gene expression.Regulation of transcription.
VIT_06s0004g01610	0.825758	9		B9GMA1,POPTR_0001s05360g	2026185	2029687	Ethylene-insensitive33 (EIL3)	Signaling.Hormone Signaling.Ethylene Signaling.
VIT_01s0026g01660	0.824223	10	A&F	Q5BLY1,AMY3	10829228	10842136	Alpha-amylase isozyme C2 precursor	Metabolism.Primary metabolism.Carbohydrate metabolism.
VIT_10s0003g01600	0.819189	11	A&F	A7UGD2	3008699	3010258	WRKY DNA-binding protein 65 (VviWRKY30)	Regulation overview.Regulation of gene expression.Regulation of transcription.
VIT_19s0090g00360	0.816752	12	A		6506163	6505413	Unknown	Unknown...
VIT_02s0012g01630	0.816675	13			7889877	7886697	Transmembrane protein 41B	Transport overview.Incompletely characterized transport systems.Putative transport protein.
VIT_16s0039g00280	0.814048	14			137500	134938	Unknown protein	Unknown...
VIT_00s0477g00040	0.80989	15		Q7X9S1	30044569	30043240	Clathrin assembly protein 16	Transport overview.Macromolecule transport.Protein transport.
VIT_18s0001g10800	0.808677	16			9077693	9078836	Carboxylesterase CXE	Metabolism.Cellular metabolism.Esterase activity.
VIT_07s0031g02590	0.808309	17		D7SWG2	18907217	18912871	Beta-galactosidase	Metabolism.Primary metabolism.Carbohydrate metabolism.
VIT_05s0077g01860	0.806709	18	A&F	Q56E95	1464371	1463190	ERF (ethylene response factor) sub B-2	Signaling.Hormone Signaling.Ethylene Signaling.
VIT_08s0058g01440	0.806409	19		B9SRT9,2.7.11.-,EC:2.7.11.-,2.7.11.1,EC:2.7.11.1,RCOM_1058560	10896675	10902930	Ribosomal S6 kinase p90	Signaling.Signaling pathway.TOR Signaling pathway.
VIT_06s0004g05660	0.803962	20		B9S3B5,RCOM_0731990	6474965	6472078	Glycosyl transferase family 1 protein	Metabolism.Primary metabolism.Carbohydrate metabolism.
VIT_09s0002g03540	0.802111	21		D5FFH5	3224630	3223163	MYB divaricata	Development.Reproductive development.Flower development.
VIT_15s0045g00380	0.800886	22	F	B9SDD8,3.1.4.3,EC:3.1.4.3,RCOM_1516850	5231139	5234770	Phosphoesterase	Unclear...
VIT_13s0156g00170	0.800255	23		B9REL9,RCOM_1775070	23926448	23904811	Molybdopterin synthase (CNX2)	Metabolism.Primary metabolism.Coenzyme and prosthetic group metabolism.
VIT_18s0166g00290	0.800238	24		B9T446,RCOM_1170470	14329589	14296029	Protein kinase	Signaling.Signaling pathway.Protein kinase.
VIT_01s0026g00280	0.799511	25		Q2TSD5	8955778	8962214	Trehalose 6-phosphate synthase	Metabolism.Primary metabolism.Carbohydrate metabolism.
VIT_09s0002g02680	0.797328	26		A7YJG7	2436506	2440958	Early flowering 3	Signaling.Signaling pathway.Circadian clock Signaling.
VIT_07s0005g00970	0.796718	27	A&F		3567872	3570096	DNA binding	Metabolism.Primary metabolism.Nucleobase, nucleoside, nucleotide, nucleic acid metabolism.
VIT_10s0003g01680	0.796699	28	A&F	B9S8D6,2.4.1.15,EC:2.4.1.15,3.1.3.12,EC:3.1.3.12	3105518	3113481	Trehalose synthase	Metabolism.Primary metabolism.Carbohydrate metabolism.
VIT_04s0023g02900	0.796645	29		B9MXJ3,1.14.-.-,EC:1.14.-.-,POPTR_0005s11950g	19492695	19494685	Ferulate-5-hydroxylase	Metabolism.Secondary metabolism.Phenylpropanoid metabolism.
VIT_12s0059g01640	0.796003	30	A		6546518	6544879	Unknown protein	Unknown...
VIT_09s0002g03340	0.793219	31			3028492	3029489	Unknown	Unknown...
VIT_07s0005g04620	0.792795	32			7818283	7818791	Unknown	Unknown...
VIT_02s0025g00240	0.792198	33		Q8LKV3,1.14.13.-,EC:1.14.13.-,bch1	362037	360083	Beta-carotene hydroxylase	Metabolism.Secondary metabolism.Terpenoid metabolism.
VIT_07s0005g01950	0.790935	34		B9VSG9	4392232	4390854	Myb domain protein 78	Regulation overview.Regulation of gene expression.Regulation of transcription.
VIT_05s0049g01550	0.789999	35		B9SS43,RCOM_1168110	8924486	8929265	Peptide transporter protein 3	Transport overview.Electrochemical Potential-driven Transporters.Porters.
VIT_07s0031g01980	0.789779	36			18106882	18105404	Ethylene-responsive transcription factor aba repressor 1 abr1/erf111	Signaling.Hormone Signaling.ABA Signaling.
VIT_03s0038g04330	0.789393	37			3152410	3151777	Unknown	Unknown...
VIT_04s0044g00510	0.788011	38			21318291	21315800	GT2-like trihelix DNA-binding protein	Regulation overview.Regulation of gene expression.Regulation of transcription.
VIT_01s0026g02710	0.787561	39	A&F	D0E574	12443186	12442003	NAC domain-containing protein 29	Regulation overview.Regulation of gene expression.Regulation of transcription.
VIT_05s0077g00510	0.786714	40		A9IVW3,ni2	339346	343600	Beta-fructofuranosidase	Metabolism.Primary metabolism.Carbohydrate metabolism.
VIT_00s0341g00020	0.783245	41		B9SXE4,RCOM_1389220	24394273	24386268	Transposon protein, CACTA, En/Spm sub-class	Transposable elements viral and plasmid proteins.Protein from transposable element..
VIT_13s0019g03520	0.781525	42		VIT_13s0019g03520	4655413	4655017	No hit	No hit...
VIT_12s0028g01030	0.781143	43			1514783	1514018	Unknown	Unknown...
VIT_09s0018g00620	0.780564	44	A	Q2L989	16882927	16881863	Co-chaperone-curved DNA binding protein A	Transport overview.Primary Active Transporters.P-P-bond hydrolysis-driven transporters.
VIT_07s0151g01080	0.777793	45	A&F	B9S416,RCOM_0557530	1289052	1282792	Unknown protein	Unknown...
VIT_06s0004g01620	0.776629	46			2030667	2031478	No hit	No hit...
VIT_18s0001g06350	0.775803	47	A&F		4752609	4751168	VQ motif-containing protein	Unknown...
VIT_09s0002g03410	0.775761	48			3079091	3075730	Phytochrome-associated protein 1 (PAP1)	Signaling.Signaling pathway.Circadian clock Signaling.
VIT_13s0067g01020	0.775647	49		Q9FFF6,AT5G05600	586234	584436	Leucoanthocyanidin dioxygenase (VviLDOX)	Metabolism.Secondary metabolism.Phenylpropanoid metabolism.
VIT_14s0066g00810	0.774421	50	F	B9SF88,2.4.1.67,EC:2.4.1.67,RCOM_1095590	27287761	27284623	Raffinose synthase	Metabolism.Primary metabolism.Carbohydrate metabolism.
VIT_18s0001g04700	0.774193	51	A&F	Q9ZRD0	3960644	3956796	GP5 ubiquitin-like	Unclear...
VIT_04s0008g05970	0.773232	52			5663800	5662347	Unknown protein	Unknown...
VIT_01s0150g00410	0.771175	53	A&F		22779333	22777883	Unknown protein	Unknown...
VIT_14s0081g00620	0.769617	54			8848651	8872267	SAP1 protein	Unclear...
VIT_01s0011g05680	0.768891	55			5389796	5390268	Unknown protein	Unknown...
VIT_18s0001g11130	0.768867	56			9443017	9444382	Calmodulin-binding protein AR781	Signaling.Signaling pathway.Calcium sensors and Signaling.
VIT_18s0001g06840	0.768723	57	A&F	Q6V7W6,1.11.1.7,EC:1.11.1.7	5092164	5094226	Peroxidase GvPx2b class III	Metabolism.Primary metabolism.Amino acid metabolism.
VIT_01s0137g00600	0.76656	58		Q3V655,StMKP1	7094755	7100327	MAP kinase phosphatase (MKP1)	Signaling.Signaling pathway.Protein kinase.
VIT_08s0007g04570	0.766402	59	A	B9S0A3,RCOM_1352080	18483046	18481467	UGT73D1 (UDP-glucosyl transferase 73D1); UDP-glycosyltransferase	Metabolism.Primary metabolism.Carbohydrate metabolism.
VIT_08s0058g00470	0.765336	60			9468378	9469243	Abscisic acid receptor PYL4 RCAR10	Signaling.Hormone Signaling.ABA Signaling.
VIT_14s0108g01280	0.763899	61	F	B2G282	29920389	29916401	WRKY DNA-binding protein 4 (VviWRKY5)	Regulation overview.Regulation of gene expression.Regulation of transcription.
VIT_07s0005g01520	0.763424	62	A	C9DHZ2	4044185	4045807	WRKY DNA-binding protein 35 (VviWRKY18)	Regulation overview.Regulation of gene expression.Regulation of transcription.
VIT_06s0004g05650	0.763155	63			6468093	6471009	Unknown protein	Unknown...
VIT_16s0039g01060	0.762837	64		B9SDH1	577060	575368	CYP89A2	Metabolism.Cellular metabolism.Oxidation reduction.
VIT_06s0061g00220	0.762195	65	A&F	B9RIF2,RCOM_1578680	17465875	17455059	Transcription initiation factor TFIIB	Metabolism.Primary metabolism.Nucleobase, nucleoside, nucleotide, nucleic acid metabolism.
VIT_10s0092g00640	0.761601	66			12328573	12329617	Unknown protein	Unknown...
VIT_17s0000g01970	0.761478	67			1537383	1538551	MKK9	Signaling.Hormone Signaling.Ethylene Signaling.
VIT_00s0194g00070	0.760761	68			10574519	10586473	Constans-like 10	Development.Reproductive development.Flower development.
VIT_08s0007g05570	0.758883	69	A		19481905	19477701	Embryo-abundant protein	Unknown...
VIT_07s0005g01360	0.7573	70	A&F		3881567	3883795	Zinc finger (C3HC4-type ring finger)	Regulation overview.Regulation of gene expression.Regulation of transcription.
VIT_03s0038g03040	0.755761	71		B9S5G6,RCOM_0975730	2162029	2141254	Protein kinase	Signaling.Signaling pathway.Protein kinase.
VIT_15s0045g00370	0.754	72	F	3.1.4.3,EC:3.1.4.3	5227757	5230955	Phosphatidylglycerol specific phospholipase C	Metabolism.Primary metabolism.Amino acid metabolism.
VIT_09s0002g02700	0.75235	73			2453416	2457680	Basic helix-loop-helix (bHLH) family	Regulation overview.Regulation of gene expression.Regulation of transcription.
VIT_01s0010g03880	0.750628	74	A&F	Q9FZK6	21235683	21234610	Unknown protein	Unknown...
VIT_08s0007g05270	0.750208	75	A	VIT_08s0007g05270	19228719	19217894	No hit	No hit...
VIT_15s0048g01930	0.7496	76			16045313	16042025	ATPP2-A13	Unclassified...
VIT_18s0001g04730	0.747528	77	A&F	B9H772,POPTR_0005s16460g	3965554	3963413	Kelch repeat-containing F-box protein	Unknown...
VIT_03s0038g02110	0.747045	78		P93499	1449330	1451521	Co-chaperone-curved DNA binding protein A	Transport overview.Primary Active Transporters.P-P-bond hydrolysis-driven transporters.
VIT_16s0098g00940	0.746619	79	F		21255028	21256764	Plastid-specific 30S ribosomal protein 1	Cellular process.Cellular component organization and biogenesis.Organelle organization and biogenesis.
VIT_00s1455g00010	0.74596	80			39154277	39155889	Expansin beta 1 precursor	Signaling.Hormone Signaling.Auxin Signaling.
VIT_19s0014g02490	0.745751	81			2590454	2589475	VQ motif-containing protein	Unknown...
VIT_07s0141g00210	0.745312	82	A&F	4.2.1.20,EC:4.2.1.20	136684	130330	Tryptophan synthase, alpha subunit	Metabolism.Primary metabolism.Amino acid metabolism.
VIT_04s0008g06060	0.745221	83			5776006	5780478	Unknown	Unknown...
VIT_17s0000g04250	0.745096	84	A&F	Q9FZ78,F25I16.10	4501299	4493834	HAT transposase	Transposable elements viral and plasmid proteins.Protein from transposable element..
VIT_10s0092g00710	0.743987	85		B9SLN9	12545885	12562424	Receptor protein kinase	Signaling.Signaling pathway.Protein kinase.
VIT_08s0007g02040	0.74185	86	A	D7TH96	16108488	16104682	No hit	No hit...
VIT_08s0007g08590	0.741823	87		B9SU37,RCOM_1215710	21970146	21962456	Pentatricopeptide (PPR) repeat-containing protein	Diverse functions.Gene family with diverse functions.Pentatricopeptide domain family.
VIT_06s0080g00790	0.74171	88			20794557	20795952	MYB divaricata	Development.Reproductive development.Flower development.
VIT_08s0007g07810	0.741549	89			21247041	21244278	Basic helix-loop-helix (bHLH) family	Regulation overview.Regulation of gene expression.Regulation of transcription.
VIT_12s0028g00610	0.740129	90		B9S302,RCOM_1192560	1181678	1179524	Aspartyl protease	Metabolism.Primary metabolism.Protein metabolism and modification.
VIT_19s0090g01070	0.740048	91	A	B9SU04,RCOM_0753130	7150554	7152427	Glucan endo-1,3-beta-glucosidase 7 precursor	Metabolism.Primary metabolism.Carbohydrate metabolism.
VIT_09s0002g08460	0.737167	92		Q2QKD2,2.3.1.47,EC:2.3.1.47,BIOF	9483462	9470422	8-amino-7-oxononanoate synthase	Metabolism.Primary metabolism.Coenzyme and prosthetic group metabolism.
VIT_10s0003g00030	0.737124	93	A		1318306	1319562	Dof zinc finger protein DOF5.3	Regulation overview.Regulation of gene expression.Regulation of transcription.
VIT_14s0066g01240	0.736749	94	F	B9RUS3,1.4.3.16,EC:1.4.3.16,RCOM_0850500	27726033	27731421	L-aspartate oxidase	Metabolism.Primary metabolism.Amino acid metabolism.
VIT_04s0008g01310	0.73669	95		B9RRS8,2.7.11.25,EC:2.7.11.25,RCOM_0797570	1079716	1090458	MAP3K delta-1 protein kinase	Signaling.Signaling pathway.Protein kinase.
VIT_18s0001g09430	0.736428	96		B9R731,RCOM_1588090	7897711	7895461	Tetratricopeptide repeat (TPR)-containing	Unknown...
VIT_01s0011g03580	0.736145	97			3237772	3235418	Unknown protein	Unknown...
VIT_03s0038g04320	0.733684	98		B9RH95,6.3.2.19,EC:6.3.2.19,RCOM_1448820	3142953	3151173	SUMO activating enzyme 2 (SAE2)	Metabolism.Primary metabolism.Protein metabolism and modification.
VIT_00s1679g00010	0.733349	99			40072412	40071766	Avr9/Cf-9 rapidly elicited protein 75	Response to stimulus.Stress response.Biotic stress response.
VIT_08s0032g00300	0.733063	100			3372322	3373859	Annexin A3	Transport overview.Channels and pores.a-Type channels.
VIT_04s0044g00870	0.732879	101	A&F		22059413	22060988	U-box domain containing protein	Unknown...
VIT_13s0019g00010	0.732453	102		A7YGI6,PtaSultr4;1	2236068	2221370	Sulfate transporter 4.2	Transport overview.Electrochemical Potential-driven Transporters.Porters.
VIT_01s0010g03980	0.731738	103	A&F		21506248	21505067	Unknown protein	Unknown...
VIT_05s0020g03010	0.731572	104			4746810	4745806	Carboxylesterase CXE	Metabolism.Cellular metabolism.Esterase activity.
VIT_18s0001g11730	0.730438	105			10023940	10022960	No hit	No hit...
VIT_06s0004g00940	0.72931	106			1035572	1032125	Carbamoyl-phosphate synthase, large subunit	Metabolism.Primary metabolism.Nucleobase, nucleoside, nucleotide, nucleic acid metabolism.
VIT_10s0003g00390	0.729296	107	A		1676274	1675553	Glutaredoxin	Response to stimulus.Stress response.Abiotic stress response.
VIT_18s0001g15660	0.727219	108		B6TQA1	13810659	13811793	Pathogen-related	Response to stimulus.Stress response.Abiotic stress response.
VIT_08s0007g03200	0.726758	109	A	B9SWF3,RCOM_0292800	17203453	17209275	RNA-binding region RNP-1	Unknown...
VIT_13s0139g00340	0.726686	110		B9GM23	20572744	20576287	R protein MLA10	Response to stimulus.Stress response.Biotic stress response.
VIT_18s0001g00210	0.726472	111	A&F		1228794	1227119	Cytokinin riboside 5'-monophosphate phosphoribohydrolase LOG5	Signaling.Hormone Signaling.Cytokinin Signaling.
VIT_08s0105g00310	0.726362	112		Q8LBR6	7412522	7411680	Rhodanese domain-containing protein	Unclassified...
VIT_00s0231g00040	0.72592	113			15865207	15851624	RPM1-interacting protein 4	Response to stimulus.Stress response.Biotic stress response.
VIT_04s0008g02380	0.725244	114			1953669	1957566	Kelch repeat-containing F-box protein	Unknown...
VIT_11s0016g02980	0.725114	115	A&F		2383682	2384646	Unknown protein	Unknown...
VIT_18s0001g08810	0.725093	116	A&F		7309263	7310255	Unknown protein	Unknown...
VIT_18s0001g14640	0.72445	117			12698089	12699502	No hit	No hit...
VIT_07s0129g00520	0.724408	118		B9SNB4,RCOM_0174580	15744936	15748796	Protein phosphatase 2C	Signaling.Signaling pathway.Protein phosphatase.
VIT_01s0010g01710	0.724349	119	A&F	B9RY42,RCOM_0814300	18076681	18078636	Phytosulfokine receptor	Signaling.Signaling pathway.Signaling molecules.
VIT_09s0002g03610	0.724092	120			3283962	3279559	MYB divaricata	Development.Reproductive development.Flower development.
VIT_08s0007g07520	0.723763	121		1.1.1.100,EC:1.1.1.100	21012902	21014341	3-oxoacyl-[acyl-carrier-protein] reductase, chloroplast	Metabolism.Primary metabolism.Lipid metabolism.
VIT_19s0014g05090	0.722746	122	A		5398351	5399462	Thioredoxin h	Cellular process.Cellular homeostasis.Cell redox homeostasis.
VIT_08s0040g01470	0.721723	123	A	D7LJA0,ARALYDRAFT_321400	12639897	12641957	Cis-zeatin O-beta-D-glucosyltransferase	Signaling.Hormone Signaling.Cytokinin Signaling.
VIT_13s0067g02130	0.721325	124		Q6ELF9	1204336	1205097	Dehydration-induced protein (ERD15)	Signaling.Hormone Signaling.ABA Signaling.
VIT_07s0205g00030	0.721213	125		B9R6Q1,RCOM_1583660	15112795	15115917	Zinc finger (C3HC4-type ring finger)	Regulation overview.Regulation of gene expression.Regulation of transcription.
VIT_07s0104g00930	0.720871	126	A&F	C0LZF3	2063888	2061408	Gibberellin receptor GID1L2	Signaling.Hormone Signaling.Gibberellic acid Signaling.
VIT_14s0006g02610	0.719749	127		1.8.4.11,EC:1.8.4.11	20465903	20464218	Unknown protein	Unknown...
VIT_04s0044g01880	0.719072	128	A		23677511	23685104	Auxin Efflux Carrier	Signaling.Hormone Signaling.Auxin Signaling.
VIT_00s1291g00020	0.719033	129			38329754	38328693	Binding	Unknown...
VIT_00s0181g00010	0.718491	130		E3VWU0,HT8	7632499	7629430	Sugar transporter 1	Transport overview.Electrochemical Potential-driven Transporters.Porters.
VIT_08s0056g01410	0.71743	131			2197337	2198134	Ubiquitin family	Unclear...
VIT_07s0104g01240	0.717077	132	A&F	B9S3X1,RCOM_0556530	2266297	2276740	DegP2 protease	Metabolism.Primary metabolism.Protein metabolism and modification.
VIT_11s0052g01800	0.716014	133	A&F		19620913	19622421	Constans-like 5	Development.Reproductive development.Flower development.
VIT_19s0090g00510	0.715936	134	A		6635813	6642436	Unknown protein	Unknown...
VIT_18s0122g01290	0.715904	135	A&F	Q9LE38,NLP4	914042	908403	RWP-RK domain-containing protein	Regulation overview.Regulation of gene expression.Regulation of transcription.
VIT_07s0005g00870	0.715226	136	A&F	Q7Y0S8	3482971	3484188	Erg-1	Signaling.Hormone Signaling.Ethylene Signaling.
VIT_11s0016g01130	0.715079	137	A	Q9LLM3	916956	919960	MTD1	Unclear...
VIT_18s0072g00260	0.714296	138	A&F		19431008	19427010	Ethylene-responsive transcription factor related to APETALA2 6	Signaling.Hormone Signaling.Ethylene Signaling.
VIT_10s0003g01130	0.714265	139	A&F	B9S995,RCOM_1014690	2511960	2509692	Armadillo/beta-catenin repeat	Unknown...
VIT_01s0011g05260	0.714065	140		Q8S4W7,GAI1	4897415	4895037	DELLA protein GAI1	Development.Reproductive development.Flower development.
VIT_07s0104g00910	0.712352	141	A&F	B9SFK0,RCOM_0646960	2052641	2057947	Pentatricopeptide (PPR) repeat-containing protein	Diverse functions.Gene family with diverse functions.Pentatricopeptide domain family.
VIT_12s0028g02330	0.711165	142	A&F		3080348	3074486	No hit	No hit...
VIT_11s0052g01380	0.710473	143	A&F	D7MNB6	19047062	19034043	Calmodulin-binding protein	Signaling.Signaling pathway.Calcium sensors and Signaling.
VIT_11s0016g01720	0.710126	144	A	B9RK44,EC:4.2.3.1,4.2.3.1,RCOM_1046290	1378874	1380601	Threonine synthase	Metabolism.Primary metabolism.Amino acid metabolism.
VIT_04s0008g04290	0.7098	145		B9T1M3,RCOM_0122480	3672493	3680359	Transcription elongation factor S-II	Metabolism.Primary metabolism.Nucleobase, nucleoside, nucleotide, nucleic acid metabolism.
VIT_07s0197g00080	0.709076	146		B9S768,2.7.1.-,EC:2.7.1.-,RCOM_0774030	14601032	14607122	SNF1 protein kinase 2-3 AKIP OST1	Signaling.Hormone Signaling.ABA Signaling.
VIT_13s0019g04580	0.707907	147			6016735	6020297	Zinc finger (DNL type)	Regulation overview.Regulation of gene expression.Regulation of transcription.
VIT_00s0309g00050	0.707456	148			22614876	22613261	EXPANSIN-like B1	Signaling.Hormone Signaling.Auxin Signaling.
VIT_19s0014g05220	0.707341	149	A		5561574	5563074	Unknown protein	Unknown...
VIT_01s0026g01510	0.70706	150	A&F		10581689	10588189	Protein kinase 5'-AMP-activated	Signaling.Signaling pathway.Protein kinase.
VIT_18s0001g01530	0.706945	151	A&F	VIT_18s0001g01530	2087608	2086640	No hit	No hit...
VIT_00s0125g00210	0.706596	152		B9STH1,RCOM_0448670	1739949	1735246	Serine/theronine protein kinase 2	Signaling.Signaling pathway.Protein kinase.
VIT_07s0141g00810	0.705644	153	A&F	Q9SR14,F7O18.8	483243	480804	Zinc finger, SWIM-type	Regulation overview.Regulation of gene expression.Regulation of transcription.
VIT_12s0028g03560	0.705152	154	A&F		4361597	4360339	Unknown protein	Unknown...
VIT_01s0150g00120	0.704915	155	A&F		22567820	22570479	Ethylene-responsive transcription factor ERF114	Signaling.Hormone Signaling.Ethylene Signaling.
VIT_19s0027g00340	0.704832	156			19039076	19037511	Unknown protein	Unknown...
VIT_06s0061g01540	0.703095	157		B9SSV4	19451253	19447250	KCBP- interacting protein kinase	Signaling.Signaling pathway.Protein kinase.
VIT_07s0005g00950	0.702169	158	A&F	B9SAW7,RCOM_1179900	3548993	3538783	Carrier protein, Mitochondrial	Cellular process.Cellular component organization and biogenesis.Organelle organization and biogenesis.
VIT_16s0098g00950	0.701881	159	F	B9RYW8	21263758	21256765	Subtilase	Transport overview.Channels and pores.ß-Barrel porins.
VIT_01s0137g00670	0.701575	160			7199625	7200344	Quinolinate synthase	Metabolism.Primary metabolism.Coenzyme and prosthetic group metabolism.
VIT_02s0025g00480	0.701334	161		D7TV73,3.1.3.16,EC:3.1.3.16,VIT_02s0025g00480	578851	571720	Serine/threonine-protein phosphatase PP1	Metabolism.Primary metabolism.Carbohydrate metabolism.
VIT_01s0026g00190	0.701272	162		B9RB48,RCOM_1511320	8826187	8823958	Armadillo/beta-catenin repeat	Unknown...
VIT_13s0019g03550	0.700266	163			4720263	4723858	APETALA2 (AP2) floral homeotic protein	Signaling.Hormone Signaling.Ethylene Signaling.
VIT_04s0043g00850	0.699751	164		Q3E9F8	15228201	15225713	Unknown protein	Unknown...
VIT_12s0028g02440	0.699104	165	A&F		3172660	3175000	Unknown protein	Unknown...
VIT_01s0011g04480	0.697983	166			4072785	4064622	Histone chaperone ASF1B (Anti-silencing 1b)	Metabolism.Primary metabolism.Nucleobase, nucleoside, nucleotide, nucleic acid metabolism.
VIT_18s0001g11570	0.697688	167		B9NBP7	9846688	9857922	CYP82C1p	Metabolism.Cellular metabolism.Oxidation reduction.
VIT_14s0060g00650	0.69764	168			581040	581606	No hit	No hit...
VIT_12s0057g01350	0.697457	169		B9SF29	10083126	10077593	Constans-like 9	Development.Reproductive development.Flower development.
VIT_10s0003g00580	0.69637	170	A	D3Y3F3	1822620	1823677	ERF/AP2 transcription factor sub B-3 (ATERF-2)	Signaling.Hormone Signaling.Ethylene Signaling.
VIT_17s0000g06890	0.695884	171	A&F	Q67V89,OSJNBa0080E19.23	7544681	7555807	Unknown protein	Unknown...
VIT_18s0001g06670	0.69517	172	A&F		5020431	5021751	Ring-H2 finger protein ATL1N	Metabolism.Primary metabolism.Protein metabolism and modification.
VIT_04s0008g03840	0.694792	173		B9RS18,RCOM_0801770	3182895	3185997	Ankyrin repeat	Transport overview.Accessory factors involved in transport.Auxiliary transport proteins.
VIT_06s0004g04950	0.694531	174		B9HPF8,POPTR_0009s03790g	5918377	5921385	Scarecrow-like transcription factor 14 SCL14	Regulation overview.Regulation of gene expression.Regulation of transcription.
VIT_18s0001g06950	0.694158	175	A&F	B9RJS5,RCOM_1038370	5169728	5171215	Purine permease 1 (PUP1)	Signaling.Hormone Signaling.Cytokinin Signaling.
VIT_00s0187g00120	0.694153	176		Q9FQ13	9074958	9074557	Cystatin	Metabolism.Primary metabolism.Protein metabolism and modification.
VIT_01s0011g05650	0.693926	177			5367518	5369117	1-aminocyclopropane-1-carboxylate oxidase	Metabolism.Primary metabolism.Organic acid metabolism.
VIT_04s0008g05960	0.693558	178			5652975	5655893	Unknown protein	Unknown...
VIT_19s0014g00960	0.692184	179			1012164	1014297	Spg1p (septum-promoting GTPase)	Signaling.Signaling pathway.G-protein signaling pathway.
VIT_09s0002g05190	0.691708	180			4873548	4871700	No hit	No hit...
VIT_09s0002g03640	0.691551	181		B9GGM3,POPTR_0001s19030g	3336626	3328212	ABC transporter g family pleiotropic drug resistance 7 PDR7	Transport overview.Macromolecule transport.Multidrug transport.
VIT_13s0074g00720	0.691414	182		B9T198	9014597	9028886	Neutral/alkaline invertase	Metabolism.Primary metabolism.Carbohydrate metabolism.
VIT_00s0586g00030	0.691031	183		VIT_00s0561g00020,VIT_00s0586g00030,CLS_279			Stem-specific protein TSJT1	Unknown...
VIT_11s0016g02470	0.690816	184	A&F	B9RKA8,RCOM_1047840	1983937	1980374	Carrier protein, Mitochondrial	Transport overview.Electrochemical Potential-driven Transporters.Porters.
VIT_02s0012g01390	0.690101	185			7545179	7544356	Unknown	Unknown...
VIT_04s0023g02420	0.689872	186		Q9XF95,2.7.11.24,EC:2.7.11.24	18972891	18976842	Mitogen-activated protein kinase 4	Signaling.Signaling pathway.Protein kinase.
VIT_07s0005g02100	0.689408	187		B0FSK1,2.7.1.-,EC:2.7.1.-,2.7.11.26,EC:2.7.11.26	4512869	4508271	Shaggy protein kinase alpha (ASK-alpha)	Signaling.Signaling pathway.Protein kinase.
VIT_07s0104g01350	0.68868	188	A&F		2378465	2379712	Integral membrane family protein UPF0497	Unknown...
VIT_13s0074g00230	0.68865	189			7664424	7682318	Outer envelope protein omp24	Unknown...
VIT_15s0048g00740	0.688401	190			14895054	14896036	No hit	No hit...
VIT_09s0002g00080	0.687046	191		B9RC79,RCOM_1686080	56559	59833	Phytosulfokine receptor	Signaling.Signaling pathway.Signaling molecules.
VIT_06s0004g08190	0.686991	192			8970525	8968588	Ethylene-responsive transcription factor cytokinin response factor 1	Signaling.Hormone Signaling.Cytokinin Signaling.
VIT_06s0004g05000	0.686534	193			5950217	5944688	M-phase phosphoprotein 6	Metabolism.Primary metabolism.Nucleobase, nucleoside, nucleotide, nucleic acid metabolism.
VIT_06s0004g06850	0.686381	194			7573755	7575277	MAPKKK14	Signaling.Hormone Signaling.Ethylene Signaling.
VIT_11s0103g00520	0.686337	195	A&F		16564551	16565128	Unknown	Unknown...
VIT_08s0032g00860	0.685722	196			4487944	4475322	Unknown protein	Unknown...
VIT_05s0077g01140	0.685617	197	A&F		879142	878161	BZIP transcription factor BZIP53 (VvibZIPC14)	Regulation overview.Regulation of gene expression.Regulation of transcription.
VIT_10s0071g01160	0.685328	198			18044916	18045641	ferredoxin-thioredoxin reductase	Unclassified...
VIT_12s0028g00710	0.684885	199		B7X935,1.13.11.27,EC:1.13.11.27,hppd	1267086	1264959	4-hydroxyphenylpyruvate dioxygenase	Metabolism.Primary metabolism.Amino acid metabolism.
VIT_14s0030g02200	0.684498	200		Q93YM7	7402807	7408597	BZIP transcription factor BZO2H1 (VvibZIPB38)	Regulation overview.Regulation of gene expression.Regulation of transcription.
VIT_00s0203g00180	0.683075	201			12042234	12037860	Unknown protein	Unknown...
VIT_06s0004g07050	0.682915	202			7796568	7803830	Ubiquitin family	Unclear...
VIT_19s0014g04960	0.682668	203	A	B9S9Z6	5304876	5310357	Nodulation receptor kinase	Signaling.Signaling pathway.Protein kinase.
VIT_01s0011g03650	0.682172	204			3318207	3319042	Map kinase substrate 1 MKS1	Signaling.Signaling pathway.Protein kinase.
VIT_08s0040g02100	0.681668	205	A	B9S0N0,RCOM_1356760	13211515	13208938	Zinc finger (C2H2 type) JACKDAW	Regulation overview.Regulation of gene expression.Regulation of transcription.
VIT_03s0063g02330	0.681503	206	A		5578028	5578874	No hit	No hit...
VIT_03s0097g00600	0.68127	207			11040769	11039154	Octicosapeptide/Phox/Bem1p (PB1) domain-containing protein	Unknown...
VIT_08s0040g02260	0.681129	208	A	A5C568,VITISV_015697	13364619	13359538	Protamine P1	Cellular process.Cellular component organization and biogenesis.Nucleus.
VIT_07s0005g05520	0.681506	209		B9S561,RCOM_1721620	9551518	9546676	Pectate lyase	Cellular process.Cellular component organization and biogenesis.Cell wall organization and biogenesis.
VIT_18s0122g01270	0.68082	210	A&F	B9R8N8	859792	862790	Protein kinase APK1B	Signaling.Signaling pathway.Protein kinase.					11739	VIT_18s0001g11570	B9NBP7	9846688	9857922	+				GO:0055114|oxidation-reduction process				Cytochrome [PF00067],Protein [PS00005],N-myristoylation [PS00008],Casein [PS00006],N-glycosylation [PS00001],cAMP- [PS00004],Tyrosine [PS00007],Amidation [PS00009],Leucine [PS00029],Cytochrome [PS00086]	cytosol	0	VIT_18s0001g11570
VIT_11s0016g03940	0.680247	211	A&F		3225265	3224068	Heat shock transcription factor C1	Metabolism.Primary metabolism.Protein metabolism and modification.					18708	VIT_04s0043g00220	B9SJL5,RCOM_0763470	13197148	13217299	+				GO:0055114|oxidation-reduction process			Flavin [PF01593],Protein [PS00005],N-myristoylation [PS00008],Casein [PS00006],N-glycosylation [PS00001],cAMP- [PS00004],Microbodies [PS00342]	chloroplast,cytosol,nuclear,mitochondria,endoplasmic,Golgi,vacuolar,cytoskeleton,plasma,peroxisome	Amine oxidase, putative	0	VIT_04s0043g00220
