# Supplementary material for: The grapevine VvibZIPC22 transcription factor is involved in the regulation of flavonoid biosynthesis
Source: J Exp Bot. 2016 May 18;67(11):3509–22. doi: 10.1093/jxb/erw181 (PMC4892739; doi:10.1093/jxb/erw181)
Supplement: Supplementary Data [file supp_erw181_supplementary_dataset_S1.fasta]

>MdbZIP3_14 [220  663] 
------------------------------------------------------------------------------------------------------------------------------------------------------------------------------------------ATTACCCGAAGAAAG---------------------------------------------------------------------------------------------------------------------------------------------------------------------------------------------------------------------------GATACAATGTCTTCGCTT---------------------------------------------------CAGCGCCAATCA------AGCTCAGGATCCGACGGGTTC---------------------------------------------------------------------------------------------------------------------------------------------------------------------------GCGACGGTG---GACGAGAAGAAGAGG---AAGAGGATGCTGTCCAACCGCGAATCCGCGAGGCGATCGCGGATGAAGAAGCAGAAGCAGATGGATGATCTGACGACTGAGATCACCAGACTGGAGATGTCGAACAATCAGGTTCGGCAGACACTCGATGCCAGGGAGCGCAGCCACAATGAGATAGAGTCTGCGAACAACGTGCTGAGAGCTCAAGCAATGGAG------------CTCACTGATCGACTGCAG---TCA------TTGAAC------TCGGTCCTC---------------CATATCTTC---------GAA---GAGGTCAGC---------GGC---------------------TTC------TCG------------------------------------------------------------------------GTCGACATCCCC------------------------------GAG------------------ATGCAT---------------------------------GAT---CCTCTGCTTAAG---------------------CCATGGCAGATCCCCTGCCCG---------------------------------CAGCCCATCCCGGCCTCCTCC------------GAC---ATGTTCTTC------------------------------ATT---
>AtbZIP5_14 [54  554] 
------------------------------------------------------------------------------------------------------------------------------------------------------------ATTGTCCTCTCTTTTATTTTCCGGTTAAGCACCATGATGTCTACTATTTCCCCGGTTTTCTCAACCGAACCGGGTCTATTAACCTCTGTCCTCCCAGCTTTTGAAACCAGTTTCACTCCATGGGACATTTCACAC------------CTCTTC---TCGGTCTTCGATTCATTAATCGATCCAAAACCG---------------------------------------------------------------------------GTTTCGACCCATGACTAT---------------------------------------------------GGTTCAGTAAAC------CAGATCGGTTCAGACATGTCT---------------------------------------------------------------------------------------------------------------------------------------------------------------------CCGACCGACAATACC---GACGAGCGGAAAAAG---AAACGGAAATTATCGAACCGGGAATCGGCTAAGCGGTCAAGAGAGAAGAAACAAAAGCACTTGGAGGAGATGAGTATCCAGCTAAACCAACTCAAAATTCAGAACCAAGAATTGAAGAACCAGCTTCGGTACGTTTTATACCATTGTCAACGAACGAAGATGGAAAATGATCGTCTACTTATGGAGCACCGTATA------------CTGCATGATAAGTTGTTG---AAC------ATCAGA------CAAGTTTTG---------------------------------------------------------ATG---------------------TTT------CGT------------------------------------------------------------------------------------------------------------------CAA---------------------------------------------------------------------------------------------------------------------------------------------------------------------------------------ACC------------------------------------------------
>VvibZIP13_23 [439  936] 
------------------------------------------------------------------------------------------------------------------------------------------------------------------TTTTCTTTTCTTCTGAGCCTGCATATTATGGGTTCTTCT------------------------------------------------------------------------------------------------------------------------------------------------------------------------------------------------------------------------AGTGGAGCTTCTTCAGAGTCC---------------------------------------------------AGCCAACTTCAA------CACTCAGGTTCCGAAGAGGAT---------------------------------------------------------------------------------------------------------------------------------------------------------------------CTCCGGCAAATTATG---GATCAAAGGAAGCGG---AAAAGAATGCTTTCGAATCGCGAATCAGCGAGGCGATCGCGGATGCGTAAACAAAAGCATCTGGATGACATGATGGCCCAAATGGTTCATCTCAGGAAGGAGAACAACCGCATCCTCACAACCATGAACGTCACCACACAGTTCCATATGAACGTTGAGGCTGAGAATGCTATTCTGAGAGCTCAGATGGCTGAG------------CTTACCCTCCGATTACAG---ACT------CTCAAT------GAAATCATG---------------GACTACCTC---------AAC---TCAAGCAACGTCCCCTTTGGA---------------------ACT------GAA------------------------------------------------------------------------TATCAGGGTACC------------------------------CAG------------------ATAGCT---------------------------------GAT---GAATGCTTTATG---------------AATATTCCATGGGTTCCCCCCTTCATC------------------------------AATCAACCCATCATGGCTTCTGCA------------GACGGCATGTTCATG------------------------------TAC---
>AtbZIP43_12 [1  495] 
---------------------------------------------------------------------------------------------------------------------------------------------------------ATGCAACCATCCACCAACATTTTTAGCCTCCATGGTTGTCCACCTTCG------------------------------------------------------------------------------------------------------------------TACCTTTCCCATATTCCTACATCCTCACCATTT---------TGCGGACAA------------AACCCTAATCCATTCTTCAGCTTCGAAACTGGCGTGAACACTTCACAGTTCATGAGTTTG---------------------------------------------------ATCAGCAGCAAC------AACTCGACCTCAGATGAAGCAGAAGAG------------------------------------------------------------------------------------------------------------------------------------------------------------AATCATAAGGAGATAATA---AATGAGAGGAAGCAA---AAGAGGAAGATATCTAACAGAGAATCGGCAAGAAGATCGCGTATGAGGAAGCAGAGACAAGTGGATGAGCTTTGGTCACAGGTGATGTGGCTTAGGGATGAGAATCATCAGCTGCTTCGTAAGCTTAACTGCGTTTTAGAGTCTCAAGAGAAGGTTATTGAAGAGAATGTTCAGCTCAAAGAGGAAACCACTGAG------------CTTAAGCAAATGATTAGT---GAT------ATGCAG------------CTT---------------------------------CAG---AATCAGAGT---------CCT---------------------TTC------TCT------------------------------------------------------------------------------------------------------------------TGC------------------ATCAGA---------------------------------GAC---------------------------------------------------------------------------------------------------------------------------GAC---GACGACGTT------------------------------GTA---
>VvibZIPC37_28 [588  1088] 
---------------------------------------------------------------------------------------------------------------------------------------------GCATCCAATTGTGAAGATTCAATAAATCTTCCCTTAACAATTTTTGAGGGAAAGAGGAAT---------------------------------------------------------------------------------------------------------------------------------------------------------------------------------------------------------------------------AAAAAAATGGGTGGCCCA---------------------------------------------------AGGCAAACTATT------AGCTCTGCATCTGAAGAAGAT------------------------------------------------------------------------------------------------------------------------------------------------------------------CCTCAGTATGCGATGATG---GATGAGAAGAAAAGG---AGAAGGATGCTGTCGAATCGGGAATCGGCCAGGCGATCTAGAATGAAGAAGCAGAAGCTTTCAGAGGATTTGATCAGTGAAGTGAGCAGACTGCAGAATTTGAACAAGGAGATAAAGCAAACAATTGATGCCACTACTCAAGGATATCAAAACTTTGTGTCTGAGAATAATGTTTTGGTGGCTCAAAAGATGGAG------------CTGGTGGATCGGCTGAAT---TCT------CTGAAT------TTTATACTT---------------CAAAATGTG---------CAA---GATGTTTAT---------GGT---------------------GTG------CCC------------------------------------------------------------------------CTGGACATTCCT------------------------------GAG------------------ATCCCA---------------------------------GAT---CCTTTGCTGAAA---------------------CCATGGAGCCTTCCTTGCCCA------------------------------TTGCAACTTATCCCAGCTTCTTCA------------GAC---ATGTTGCAG------------------------------TTC---
>PaCV000389.1_f1_11 [1  444] 
---------------------------------------------------------------------------------------------------------------------------------------------------------------------------------------------------CCAACA---------------------------------------------------------------------------------------------------------------------------------------------------------------------------------------------------------------------------AAAAAAATGTCTTCTCCG---------------------------------------------------CAATCACAGCAG------AATTCTACCTCTGATGAAGAT---------------------------------------------------------------------------------------------------------------------------------------------------------------------CCTCATCAAGTGATG---GATCATAAGAGGAAG---AGAAGAATGCTCTCTAACCGCGAGTCTGCGCGGAGATCTCGAATGAAGAAGCAGAAGCATTTGGATGATCTGATTACCCAAGTCACTCAGCTGAAAACAGAGAACAGCCAGATCATGAGCCAGATCGATAACGCGACGCAACATTACATGAAAATGGACTCTGAGAATACAATTTTGAGGACCCAGGTGTTGGAA------------TTGACTGATAGATTGCAG---TCT------CTGAAC------TCTGTTCTC---------------TTTATCATG---------GAG---GAGGTCAGT---------GGG---------------------TTG------GCA------------------------------------------------------------------------ATGGACATTCCT------------------------------GAA------------------ATCCCA---------------------------------GAT---CCATTGCTGAAG---------------------CCATGGCAGCTTCCATGCCCA------------------------------TCTCATCCCATCATGGCATCTGCA------------GAT---ATATTTCAG------------------------------TGC---
>VvibZIP47_14 [1  462] 
---------------------------------------------------------------------------------------------------------------------------------------------------------------------------------------ATGATGGCTTCTTCAAGT---------------------------------------------------------------------------------------------------------------------------------------------------------------------------------------------------------------------------GGAAACTCTTCAGGATCA---------------------------------------------------ACTCAGCTTCAG------AACTCTGGTTCTGAAGAGGAT---------------------------------------------------------------------------------------------------------------------------------------------------------------------CTGCAGCATGTGATG---GATCAAAGAAAAAGG---AAGAGAATGCTATCAAATCGGGAATCCGCAAGGCGTTCCCGGATGAGAAAACAGAAGCACCTGGATGATCTGATGGCCCAAGTTGCTCAGCTCAGGAAGGAAAATAACGAAATCCTTTCAAGCATCAACATCACCAACCAGCGCTACTTGACCGTTGAGGCTGATAATTCAATTTTGAGGGCTCAGGCTATGGAA------------CTGAGCCACAGATATCAG---TCT------CTCAAT------GACATCCTC---------------AATTACATG---------AAC---ACAAGCAAT---------GGC---------------------GTCTTTGAAACT------------------------------------------------------------------------GAGGATCTTCCC------------------------------GTC------------------ACTGTT---------------------------------GAT---CCCTTCATGAAC---------------------CCAATGAACTACCTTTACCTT------------------------------AACCAACCCATCATTGCTTCTGTA------------GAC---ATGTTTCCA------------------------------TAC---
>VvibZIPC55_12 [6  602] 
------------------------------------------------------------------------------------------------------------------------------------------------------------------------TCCAGTTTTCCGGTCATGATGTCATCAGAAACT------------------------------ATGCTCGTAAGCCCATTTCCGTCTTTCGAGGGTGGCTTCACGCCCTGGGACAGCCAGGAA------------CTTTTT---TCCATCTTCCAATCACAAGAGCCGGTTCGTTCGAAT---------TCCGGGTCC------------GATGAGTCGAACAGGAAGCCTGTCAATTCAAATTCCGGTTCGGATGGCCCGAACCGGAAA---------------------------------------------------CCCTTGCATTCA------AACTCCGGTTCAGATGGGCCGAAC---------------------------------------------------------------------------------------------------------------------------------------------------------------CGGGAGGATTCAGCTGCG---GAGGAGCGTAAGCGG---AGGCGGATGATATCGAACCGGGAATCGGCGCGGCGGTCTCGGATGCGTAAACAAAAGCACATAGAAAACCTGAGGAACCAGTTGAACCAGCTTAGGATCCAAAACCGGGAACTCACCAACCGGTTACGCTCCTTTACTTATCATTCCCACCTGGTAGACAGTGATAACGTGCAGCTCCGCTCGGAGGCTATTATC------------CTCCGGCGGAAGCTGTCG---GAA------TTCCGG------CAAATATTA---------------GTTTTCCGG---------CAA---CTGCAGCGG---------CAG---------------------ATC------TCC------------------------------------------------------------------------TCTGCATGGCCA------------------------------TGC---------------------------------------------------------AAT---AGTGTCACCACC---------------------TCCGTCAACGAACAAACCCCA------------------------------------------------------------------TCA---TTAATCACG------------------------------------
>AtbZIP70_16 [1  618] 
---------------------------------------------------------------------------------------------ATGGAGTCGTCTAGTGTCCATCGCTCTCATTGT---------TTCGATATTCTTGATGGAGTCCCACTACACGACGATCATTTCAACTCGGCATTCCTACCAAACACT---------------------------------------------------------------------------------------------------------------------------------------------------------------------------------------------------------GACTTTAATGTTCATTTGCAGTCAAACGTATCGACC---------------------------------------------------CGCATCAACAAT------CAGTCTCACTTAGACCCAAATGCAGAAAACATTTTCCAT------------------------------------------------------------------------------------------------------------------------------------------------AACGAAGGTCTTGCTCCA---GAAGAAAGAAGAGCA---AGAAGAATGGTCTCTAACCGGGAATCTGCAAGGAGGTCACGTATGCGCAAAAAGAAGCAGATCGAAGAGCTGCAACAACAAGTTGAACAACTCATGATGTTGAATCATCACTTGTCTGAGAAAGTCATCAACTTGTTGGAAAGCAACCATCAGATCCTACAAGAGAACTCACAGCTGAAAGAGAAAGTCTCTTCCTTTCACTTGCTCATGGCAGATGTGCTATTA---CCC------ATGAGA------AATGCAGAG---------------AGCAACATC---------AAT---GACCGCAAT---------GTG---------------------AAT------TAT------------------------------------------------------------------------CTAAGAGGAGAA------------------------------CCA------------------TCAAAC---------------------------------CGT---CCCACCAACAGT---------------------CCCTTTGCCAGTAGTACTATG------------------------------ATTGATGCCATGTATGCGACTAGT------------GAC---TACTACAGTAGCAATTACTTACTTGCATTTGTATGTAGATAC---
>NtBZI4_13 [24  560] 
------------------------------------------------------------------------------------------------------------------------------------------------------AAGCTTTCTTTTATTGAAGAACAAAGCAACCTCTTTGATTGTCCCAAAAGT---------------------------------------------------------------------------------------------------------------------------------ACAAATTGGTCTTCTCTA---------AAATCAGAG------------AATTGGGGTACTATTGAATTTATAGCCATAATATTTGAAGGAAAAATGTCAGCTTTAAGG---------------------------------------------------CAGAGTGCTAGT------TCATCTGCATCAGAAGATGAT------------------------------------------------------------------------------------------------------------------------------------------------------------------CAAAGGTACGCAGGAATG---GATGAAAAGAAGAGG---AAAAGGATGATTTCTAACAGGGAATCCGCGAGGCGCTCGAGGATGAAGAAGCAAAAACTTCTGCAAGATTTGACTGGGGAAGTGAGCAGATTACAGGTTGCTAACAAGAACATCTTGGCAAAAATTGAAGAGACCACAGAAAGGTATACAGTTTGTACTGCACAGAATAATGTGTTGAAGGCACATGCAATGGAA------------TTGAATGATAGGCTGAGG---TAC------TTAAAT------GATGTTATT---------------------------------------AATGACACT---------GGT---------------------TTA------GCT------------------------------------------------------------------------GTG---------------------------------------GAT------------------GCTGCT---------------------------------GAT---CCTTTGCTGAAG---------------------CCGTTGCAGATCCCTCGTCCA------------------------------ATGCAGCCCATTGCTTCTTCA---------------GGC---TTATTTAAA------------------------------TTT---
>VvibZIPC22_20 [367  834] 
------------------------------------------------------------------------------------------------------------------------------------------------------------------------------ACCCCTAAAAAATTTCTGGGAAAATTG---------------------------------------------------------------------------------------------------------------------------------------------------------------------------------------------------------------------------GGGAAAATGTCAGCGATG---------------------------------------------------CAACAGCAATTG------GGTTCTGCCCCCAATTGGGGTGAA---------------------------------------------------------------------------------------------------------------------------------------------------------------CCAAAAATTGCGGTGATT---GATGATAGGAAGAGG---AAGAGGATGCAATCGAATCGGGAATCCGCGAAGCGGTCACGGATAAGGAAGCAGCAGCATTTGGACGATCTGTTGAGCAAAGCAGCGCAGCTGCAGAAGGAGAACGGACAGATAGCGGAAAGGATCGACAAGACTACAGAGCTGTATATCAAAATTGCGTCGGACAACAATGTTTTGAATGCTCAAATTGTGGAA------------TTGACCGACAGATTGCAG---TCA------CTGAAC------TCGGTTCTT---------------CAGATAGTG---------GAG---GAGGTTAAT---------GGC---------------------CTC------GCC------------------------------------------------------------------------GTCGACATCCCT------------------------------GAA------------------ATGCCC---------------------------------GAT---GATCTGCTGGAA---------------------CCATGGCAACTCCCCTGCCCT---------------------------------ATGCCGATAATGTACCCTGCA------------AAC---ATGTTTCAG------------------------------TGC---
>EgOCS1_30 [978  1415] 
------------------------------------------------------------------------------------------------------------------------------------------------------------------------------------------------------------------------------------------------------------------------------------------------------------------------------------------------------------------------------------------------------------------------------------ATTAGGATGTCGTCAGTG---------------------------------------------------CCGGCCCCCCAG------ACATCTGGTTCCGAGGAAGAT---------------------------------------------------------------------------------------------------------------------------------------------------------------------GCACAGCTCATAGTG---GATGAGAGGAAGCGC---AAGAGGATGCTCTCGAACCGGGAATCAGCAAGGAGGTCCCGGATGAGGAAGCAGCAGCACCTAGATGATTTGCTGAGCCAAGTTGCTCAGCTGAAGGAGGAGAACGGCCAGATCTTAATGCAGGTCAATCTGTTCACCGAGCAATATGTGAGGCTGGAGTCAGAGAATACAGTTCTGAGGACTCAGGTGATGGAA------------TTGACTGATAGGCTTCGG---TCG------CTGAAT------TCGGTTCTC---------------CACCTTGTG---------GAG---GAGCTCAGT---------GGG---------------------ATG------GCC------------------------------------------------------------------------ATGGATATACCT------------------------------GAG------------------ATACCT---------------------------------GAT---CCAATCCTTAAG---------------------CCATGGCAGCTCCCTTGCCCT------------------------------GCCAGCCAATCATTGGCATCGGCG------------AAT---GTGTTCCAG------------------------------TGC---
>AtbZIP48_12 [1  498] 
---------------------------------------------------------------------------------------------------------------------ATGATTCCG---------GCAGAAATCAACGGATATTTCCAATATCTATCACCGGAATACAACGTAATAAACATGCCTTCATCT---------------------------------------------------------------------------------------------------------------------------------------CCAACCTCTTCC---------TTAAACTAC------------CTAAACGATTTGATCATCAACAACAACAACTATTCCTCATCATCCAACAGTCAAGATCTC---------------------------------------------------ATGATAAGCAAC------AACTCAACTTCCGACGAAGATCATCAT------------------------------------------------------------------------------------------------------------------------------------------------------------CAAAGCATCATGGTACTC---GACGAGAGGAAACAG---AGAAGGATGCTTTCGAACAGAGAATCTGCAAGGAGGTCAAGGATGAGGAAACAGAGACATCTTGATGAACTCTGGTCTCAGGTAATAAGGCTTCGCAACGAGAACAACTGTCTTATCGATAAGCTGAACCGCGTATCGGAGACTCAAAATTGTGTATTGAAGGAGAACTCTAAACTCAAAGAAGAAGCTTCTGAT------------CTCCGACAGCTTGTTTGT---GAA------CTGAAA------TCTAACAAG---------------------------------AAC---AACAACAAT---------AGT---------------------TTT------CCA------------------------------------------------------------------------AGA---------------------------------------GAG------------------TTTGAA---------------------------------GAT---------------------------------------------------------------------------------------------------------------------------AAT------------------------------------------------
>AtbZIP6_14 [35  739] 
---------------------------------------------------------------------------------------------------------------------------------------TTAAACAATTTTAAACCGGTCATTATGATGTCTACTGTACCGGCCTTTACCTTTACTGAACCGGGT---------------------------------TTGGTTAACCAATTATCGGATTTCCAGACCGGATTCACTCCTTGGGAATTGAACTGC------TCCGATCTCTTCTCTACAATCCATCTCGAACCGGTCGTACCGAGTCCTTGT---------TCTGGTGAATCC---------GATGCCGGTTCTGTCAAAATTAACACCGATTTTAACGGTTTTGACGAATCGTGTATCGGT---------------------------------------------------TCCATCAAAACT------AACTCCGGTTCTGATGATTCCAACCTTTTCCACGGCGTACCGAGTCCT------------------------------------------CAATCCGACGAATTGGACTCAAAAAACACGAAAATCCGAAGTAACGCCACGAAT---------------CATAACCGGAACAAATTGAACCGGTCGGTTTTGCAGGTGACT---GACGACCGTAAACGC---AAACGGATGGAATCAAACCGAGAATCAGCGAAGCGGTCGAGGATGCGTAAACAAAGACACATTGATAATTTAAAAGACGAAGCAAATCGTCTCGGTTTAGAAAACCGGGAACTCGCAAACCGGCTTCGAATTGTTTTGTACAACATCGCATTAATGTGTACGGACAACAATCAGCTTTTGTCGGAACAAGAGATT------------CTCAGACGGAGATTCTTG---GAG------ATGAGG------CAGATTTTG------------------ATTTTC---------AGA---CAGCTTCAG---------------------------------CTG------AAT---------------------------------------------------------------------------------CCA------------------------------TCA---------------------------------------------------------------TTGATCATCAAT------------------------------------------------------------------------------------------------------------CAT---CATCATATG------------------------------ATT---
>VvibZIP07_28 [543  1019] 
------------------------------------------------------------------------------------------------------------------------------------------------------------------------------------GTTTTCATGGCTTCCTCCAGT---------------------------------------------------------------------------------------------------------------------------------------------------------------------------------------------------------------------------GGCACATCTTCAGGGTCA---------------------------------------------------ACTTTGCTTCAG------AACTCTGGTTCTGAAGAAGAT---------------------------------------------------------------------------------------------------------------------------------------------------------------------TTGCAGGCTTTGATG---GATCAGAGAAAGCGG---AAAAGAATGATATCCAATAGAGAATCTGCAAGAAGGTCAAGGATGAGGAAGCAGAAGCACTTGGATGATCTAATGGCTCAGGCTGCTCAGCTGAGGAAGGAGAACAGCCAGATTATCACAAGCATGAATGTCACCACCCAGCATTACTTTAACATTGAGGCTGAAAATTCAGTACTCAGAGCTCAATTCTCTGAG------------CTCAGCAACAGACTGCAG---TAT------CTGGTT------GAGATCATA---------------AGTTTCTTG---------AAT---ACAAGCAAT---------GGTGGCTTTGAAAGTGGGGAGCCCTGG------ACC------------------------------------------------------------------------CTTCCTGAGCCT------------------------------ACC------------------ACTCCT---------------------------------GAC---AGCCTCATGAAC---------------------CCTTTGAGTTTGCTATATTTG------------------------------AGTCAACCCATCATGGCTTCT---------------GAT---ATCTTTCAG------------------------------TAC---
>AtbZIP8_10 [2  460] 
------------------------------------------------------------------------------------------------------------------------------------------------CTTGTCAACAAAAATTTTCTTAAAGAACGCATAACTGTTTTTTTCATGGCTGGTTCT------------------------------------------------------------------------------------------------------------------------------------------------------------------------------------------------------------------------GTCTATAACCTTCCAAGTCAAAACCCTAATCCACAGTCTTTATTCCAAATCTTTGTTGATCGAGTACCACTTTCAAACTTGCCT------GCCACGTCAGACGACTCTAGC---------------------------------------------------------------------------------------------------------------------------------------------------------------------CGGACTGCAGAAGAT---AATGAGAGGAAGCGG---AGAAGGAAGGTATCGAACCGCGAGTCAGCTCGGAGATCGCGTATGCGGAAACAGCGTCACATGGAAGAACTGTGGTCCATGCTTGTTCAACTCATCAATAAGAACAAATCTCTAGTCGATGAGCTAAGCCAAGCCAGGGAATGTTACGAGAAGGTTATAGAAGAGAACATGAAACTTCGAGAGGAAAACTCCAAG------------TCGAGGAAGATGATTGGT---GAGATCGGGCTTAAT------AGGTTTCTT---------------------------------------AGCGTAGAG---------GCC---------------------GAT------CAG---------------------------------------------------------------------------------------------------------------------------------------------------------------------------------------------------------------------ATCTGGACCTTC------------------------------------------------------------------------------------------------------------------------------
>AmTriOCS1_39 [932  1387] 
------------------------------------------------------------------------------------------------------------------------------------------------------------------------------------ATGGCATCTCAACCATTTGTG---------------------------------------------------------------------------------------------------------------------------------------------------------------------------------------------------------------------------TTCAAGGCCACCGCAAAT---------------------------------------------------TCCCCTAGTGGT------CCCTCTGGTGCTGAAGAGGAC------------------------------------------------------------------------------------------------------------------------------------------------------------------------CATCAAATTGTT---GATAAAAGAAAACAA---AAGAGGATGTTATCGAACAGGGAGTCGGCAAGACGATCGAGAATGAGGAAACAGAAGCATTTGGATGATCTCATTAACCAAATGGCCCATATTAGAAATGAAAACAGTCAGATTTTAACCAGGGTTGATCTCACTACACAGCATTATATCAAAATTGAGACTGAGAACCATGCTTTAAGAGATGAGGTTTTGGCG------------TTGACGCAAAAGCTTCAA---TCT------TTGAAC------TCGGTGCTT---------------CATTTCATG---------GAG---GAGATGAGT---------GGG---------------------TTG------GTC------------------------------------------------------------------------ATGGATATCCCT------------------------------GAA------------------ATTCCA---------------------------------GAC---CCACTTCTTAAA---------------------CCATGGCAGCTCCCATGTCCT------------------------------TCGCAACCCATCATGGCTTCTGCT------------GAT---ATGTTTCAG------------------------------TAT---
>StOCS1_24 [359  853] 
------------------------------------------------------------------------------------------------------------------------------------------------------CAAATTATACATAGTTACCTGTTATTCCATTTTTTTATCATTCATCCAATC---------------------------------------------------------------------------------------------------------------------------------------------------------------------------------------------------------------------TGCCTGAGAGACATGGCTTCGACT---------------------------------------------------CCGCAACTGGTG------AGTTCTGGTTCAGATGCAGAC------------------------------------------------------------------------------------------------------------------------------------------------------------------CAGAGGTATGCAAAGTTT---GACGAAAGAAAAAGG---AAGAGAATGGAATCCAACCGTGAGTCGGCCAAGAGGTCACGGATGAAGAAGCAGCAGCGTTTGAAGGAGTTAAGTAGCGAAACAACACAGCTGCAGAACCAGAACAGTATCTGCCACGATAAGATTGATTCTGTTGAAAGGAACTATCGTGCCATTGATGCAGAGAACAACGTGCTGAGGGCTCAGCTTGCAGAA------------TTGACTGAACGGTTGAAT---TCA------TTGAAC------TCACTCACC---------------CAATTTTGG---------GCT---GATGCTACT---------GGA---------------------TTT------CCT------------------------------------------------------------------------GTGGACATTCCT------------------------------GAA------------------ATTCCC---------------------------------GAC---AGTTTGCTGGAG---------------------CCATGGCAACTGCCTTGCCCA------------------------------ATTCAACCTATCACTGCTTCT---------------GAT---ATGTTCCAG------------------------------TTT---
>AtbZIP7_21 [129  1049] 
TGCAACATGACTCAAAAGCTGTTTATACAGTATAGTCTACGGTCTTACATCGTATTTTGGAAATATGACCAAATTACCCCTTGGTTTGTCCATAAATATCAAGCTCCAACAATGCAATTCTTCCCT------TTTCCCCTTCTAATTTCTCTCATCTCTCTATTAGAAAAATTATTAGCAATTATGTTGTCCACTGCACCG---------GCCTTTTCATTCTCCGAACCGGGTTTGGTTAATCAATTCTCGGGTTTCCAAACCGGGTTCACTCCTTGGGAATGGGATTGCTCTGATCTCTTTTTCGTGGACCAAATGTCTCTTGAACCGGCCATCCCTAGTCCTTGT---------TATGGTGAA---------------------------------------TCCGACACTGGTTCCGTCAAAATTAATTCCGGT---------------------------------------------------TCTCATGACATG------AAAACCGGTTCTGACGAATCTTGTGCCGGTTTCGTCAAAATTAATCCTCGTTGTGACGACGCCGACATATCAAACGATCTACCGTGCTCTCAAGCAGATGAACCGGACTCGGACGACACAAAACAATTGACAGCCATCACAAATTTCGGTTCGGGAGAGAATAACCATAACCGGAAAAAAATGATCCAACCGGAGATGACC---GACGAGCGGAAGAGG---AAGAGGATGGAGTCAAACCGGGAATCAGCGAAACGGTCAAGAATGCGTAAACAAAGTCACATTGATAACTTACGAGAGCAAGTAAACCGGTTGGATTTAGAAAACCGTGAGCTCGGGAACCGACTCCGGTTAGTTTTACACCAGCTTCAACGAGTGAATTCCGACAATAACCGGCTCGTGACAGAACAAGAGATA------------CTCCGGCTAAGATTGTCG---GAG------ATGCGT------CGGATTCTG------------------ATCATT---------AGA---CAACTTCAA---------CAA---------------------CAG------CAA------------------------------------------------------------------------CAATGG------------------------------------GAA------------------CTACAT---------------------------------AAC---CGGAGAATGATC---------------------ATGACTGAACAAAACCACCCT------------------------------------------------------------------CAT---CTTCAA---------------------------------------
>AtbZIP1_21 [278  751] 
---------------------------------------------------------------------------------------------------------------------------------------------------------------------------TTCTTCATTGGTTTTACGTTATCTCTTGAA---------------------------------------------------------------------------------------------------------------------------------------------------------------------------------------------------------------------------CAAAAAAACATGGCAAAC---------------------------------------------------GCAGAGAAGACA------AGTTCAGGTTCCGAC---------------------------------------------------------------------------------------------------------------------------------------------------------------------------------------ATA---GATGAGAAGAAAAGA---AAACGCAAGTTATCAAACCGCGAATCTGCAAGGAGGTCGCGTTTGAAGAAACAGAAGTTAATGGAAGACACGATTCATGAGATCTCCAGTCTTGAACGACGAATCAAAGAGAACAGTGAGAGATGTCGAGCTGTAAAACAGAGGCTTGACTCGGTCGAAACGGAGAACGCGGGTCTTAGATCGGAGAAGATTTGG------------CTCTCGAGTTACGTTAGC---GAT------TTAGAG------AATATGATTGCTACGACGAGTTTAACGCTGACG---------CAG---AGTGGTGGT---------GGC---------------------GAT------TGT------------------------------------------------------------------------GTCGACGATCAG------------------------------AACGCAAACGCGGGAATAGCGGTTGGA---------------------------------GAT---TGTAGACGTACA---------------------CCGTGGAAATTGAGTTGTGGT---------------------------TCTCTACAACCAATG------------------------GCG---TCCTTTAAG------------------------------ACA---
>TcbZIP53_12 [87  566] 
------------------------------------------------------------------------------------------------------------------------------------------------------------------ATATTTTCCCGGATAAAAATAAAAGAAAAAAACCCTTCC---------------------------------------------------------------------------------------------------------------------------------------------------------------------------------------------------------------------------CCTGAGATGGCTCCTTTG---------------------------------------------------CAAAGGCCAGCG------AGTTACGGATCCGATTCCGAC------------------------------------------------------------------------------------------------------------------------------------------------------------------CCGCGATATGCGAACGTC---GACGAGAGGAAAAGG---AAGAGAATGCTGTCTAACCGTGAATCTGCAAGGCGATCACGGATGAGGAAGCAGAAGCAGCTCGAAGATTTGGTTAGCGAAGCGAGCACATTGCAGAAAGATAACAGCCAGCTCTCTGAAAATATCAACGTCACCGCCCAACGCTACATCGAGATGGCATCTGCCAACAACGTGTTAAGAGCTCAGGCAATGGAA------------TTGACCGATAGATTGAGG---TCC------CTGAAC------TCGGTGCTG---------------CATATTGTG---------GAA---GAAGTGAAC---------GGT---------------------TTT------GAT------------------------------------------------------------------------GTTGAAATCCCG------------------------------GAG------------------ATTCCG---------------------------------AAT---CCCCTGTTGGAG---------------------CCGTGGCGGCTCCCCTGTCCG------------------------------ATTCAGCCAATTATGGCGTCGGTC------------GAT---ATGTTCGAG------------------------------TGT---
>SlbZIP04_11 [53  535] 
------------------------------------------------------------------------------------------------------------------------------------------------------------------------------ATCCCTATTTTTATCGAACAAACTTCC---------------------------------------------------------------------------------------------------------------------------------------------------------------------------------------------------------CCATTGAATAAACAACACAAAGACATGGCTTCGACT---------------------------------------------------CAGCAACCAGCT------AGTTCGGGTTCTGATGGCCAG---------------------------------------------------------------------------------------------------------------------------------------------------------------------CGATATGCTACTAAT---GATGAGAGAAAACGA---AAGAGAATGGAGTCTAACCGTGAATCTGCAAGGCGGTCACGGAAGAGGAAGCAGCAGCATTTGGAGGAGTTGATGAGCCAATTGACACAGCTGCAGAATCAGAGCACTATCTGGCGTGAGAAGATTGAATCTGTTGGAAGAAACTTCCACACCCTTGATGCGGAGAACAATGTCTTGAGGGCTCAAATGGCTGAA------------CTGACTGAACGCTTAGAT---TCT------CTGAAT------TCCCTCACT---------------CGTTTTTGG---------GCT---GATGCTAAT---------GGA---------------------CTT------GCT------------------------------------------------------------------------GTCGACATCCCT------------------------------GAA------------------ATTCCA---------------------------------GAC---ACTTTGCTTGAG---------------------CCTTGGCAGCTCCCTTGCCCA------------------------------ATTCAACCCATTACTGCCTCTGCT------------GAC---ATGTTTCAG------------------------------TTT---
>VvibZIPC44_4 [1  243] 
---------------------------------------------------------------------------------------------------------------------------------------------------------------------------------------------------------------------------------------------------------------------------------------------------------------------------------------------------------------------------------------------------------------------------------------------------------------------------------------------------------------------------------------------------------------------------------------------------------------------------------------------------------------------------------------------------------------------------------------------------------------ATGATATCGAACAGGGAGTCAGCTCGGCGGTCTCGTTGGAGAAAGAAGAAGCATTTAGAAAACCTTTCGAACGAGGTGAACCGGTTGCTTGTCCAGAACCGGGAGTACAAGCACCGGTTGGGCTCAGTTACGCATCAGTGCCACCTAGTAGGGAGAGATAACGAGCGGCTGACATACGAATATTTGGCT------------CTCAGGACCAAACTTTAC---GAC------TTATAT------CGGATTTTG------------------GTCACC---------ATG---CAGCTCCAA------------------------------------------------------------------------------------------------------------------------------------------------------------------------------------------------------------------------------------------------------------------------------------------------------------------------------------------------------------------------------------------------------------
>CcOCS1_27 [447  926] 
------------------------------------------------------------------------------------------------------------------------------------------------------------------GTAGTTAAATTTATTAAACTAGAAAAAAAAAAACAAAAC---------------------------------------------------------------------------------------------------------------------------------------------------------------------------------------------------------------------------AAATTTATGGCTTCAATT---------------------------------------------------CAAAGACAAGGA------AGTTCCGGCTCCGATAGCGAC------------------------------------------------------------------------------------------------------------------------------------------------------------------CCGCGATATGCGAACGTT---GACGAGCGGAAAAGG---AAGAGGATGATATCGAACCGTGAATCGGCCAGGAGGTCAAGGATGAAGAAACAGAAGCAGATGGAGGATTTGGTCAATGAAATCAACCATTTGGAAAGCGCCAATGCCATGCTTAAGCAAAACATTGATTCATCTGTCCAACGCTATGTTGAAATGGAGTCCGCCAACAACATTCTGAGGGTTCAAGCTATGGAG------------CTGACTGATCGTTTGCGC---TCC------TTGAAC------TCTGTCCTC---------------CAGATATGG---------GCT---GAGATCAGT---------GGC---------------------ATT------AAC------------------------------------------------------------------------GTGGAGATTCCT------------------------------GAG------------------ATTCCA---------------------------------GAC---CCTCTTATGAAA---------------------CCTTGGCAGCTTCCCTGTCCA------------------------------ATGCAGCCACTCGTGGCTTCTGCC------------GAT---ATGTTGCAG------------------------------GAT---
>AtbZIP11_26 [589  1065] 
------------------------------------------------------------------------------------------------------------------------------------------------------------------------------------------ATGGAATCGTCGTCG---------------------------------------------------------------------------------------------------------------------------------------------------------------------------------------------------------------------------TCGGGAACAACTTCGTCG---------------------------------------------------ACGATTCAAACG------TCGTCAGGATCGGAGGAGAGT------------------------------------------------------------------------------------------------------------------------------------------------------------------------------CTCATG---GAGCAGAGGAAACGT---AAACGGATGCTCTCAAACCGTGAATCTGCAAGGAGATCAAGAATGAAGAAACAAAAGCTCCTAGACGATCTAACGGCTCAGGTTAATCATCTGAAAAAAGAGAACACGGAGATCGTGACAAGTGTCAGCATCACAACGCAACACTACCTAACCGTTGAAGCAGAGAACTCTGTTCTCAGAGCTCAGCTTGATGAA------------CTTAACCACAGGCTCCAA---TCT------CTCAAC------GACATCATC---------------GAGTTCCTC---------GAC---AGTAGCAAC---------AAC---------------------AAC------AAC------------------------------------------------------------------------AACAACAACATGGGCATGTGTTCGAACCCTCTGGTTGGTTTGGAG------------------TGTGAT---------------------------------GAT---TTCTTCGTGAAT---------------------CAGATGAACATGTCTTATATT---------------------------ATGAACCAGCCTCTCATGGCGTCTTCT------------GAT---GCTTTAATG------------------------------TAT---
>ATBZIP53_25 [516  1004] 
------------------------------------------------------------------------------------------------------------------------------------------------------------TATTATATTGATTTTAATTTTGGTGAGAAGAAGTCAAAAAGTCAA---------------------------------------------------------------------------------------------------------------------------------------------------------------------------------------------------------------------------CGAGAAATGGGGTCGTTG---------------------------------------------------CAAATGCAAACA------AGTCCTGAATCCGATAATGAT------------------------------------------------------------------------------------------------------------------------------------------------------------------CCGAGGTACGCCACGGTGACGGATGAGAGGAAGAGG---AAGAGAATGATCTCTAACAGAGAATCTGCTCGGAGGTCAAGGATGAGGAAACAGAAGCAACTTGGTGATTTGATCAACGAAGTCACTCTTCTCAAGAATGATAACGCTAAAATCACTGAGCAGGTTGATGAAGCTTCAAAGAAATACATTGAAATGGAGTCTAAGAACAATGTCTTGAGGGCACAGGCTTCGGAG------------TTGACGGATAGGTTGAGA---TCA------TTGAAC------TCTGTGCTT---------------GAGATGGTT---------GAA---GAAATTAGT---------GGT---------------------CAG------GCT------------------------------------------------------------------------TTGGATATTCCT------------------------------GAG------------------ATTCCT---------------------------------GAA---TCTATGCAGAAC---------------------CCTTGGCAGATGCCTTGTCCA------------------------------ATGCAACCAATCAGAGCTTCTGCT------------GAT---ATGTTTGAT------------------------------TGC---
>GmbZIP33_19 [417  884] 
---------------------------------------------------------------------------------------------------------------------------------------------------------------------------AAAATCTCCTTCTCGGAAATGGCATCACCG---------------------------------------------------------------------------------------------------------------------------------------------------------------------------------------------------------------------------ATCCAACAACAACAACGC---------------------------------------------------TCGACTACTACA------AGTTCTGGATCTGAAGGAGGA---------------------------------------------------------------------------------------------------------------------------------------------------------------------GATCCGCATATCATC---GATGAGAGGAAGCGG---AAGAGGATGCTGTCGAACCGCGAGTCGGCGCGGCGATCGCGGATGAGGAAGCAGAAACAGCTGGAGGATCTGACCGATGAAGTTAGCAGATTGCAAAGCGCGAACAAGAAGCTTGCGGAGAACATAGAGGCCAAGGAAGAAGCGTGCGTCGAGACCGAAGCGGCGAACAGCATTCTGAGAGCACAGACAATGGAA------------CTGGCCGATCGATTGCGC---TTC------TTGAAC------TCCATCCTT---------------GAGATCGCT---------GAA---GAGGTCGAA---------GGG---------------------TTA------TCC------------------------------------------------------------------------GTTGAGATTCCC------------------------------GAG------------------ATTCCA---------------------------------GAT---CCTCTCCTCAAG---------------------CCCTGGCAGATTCCTCATCCG------------------------------ATACAACCGATTATGGCCACCGCA------------AAC---ATGTTTCTG------------------------------CGT---
>ATBZIP4_10 [1  444] 
------------------------------------------------------------------------------------------------------------------------------------------ATGTTTTATACTAATATGGAGACGGTTCATAACTGCTTCAATGATGCTACGATAACCGGTGAT---------------------------------------------------------------------------------------------------------------------------------------------------------------------------------------------------------------------------GAAATCATTGATATATTG---------------------------------------------------GCGTTTCTTCAA------TCAGACGAGTCGGACAATCCAAGCGGTATA---------------------------------------------------------------------------------------------------------------------------------------------------------AACGAGGTAGTACCGGTG---GATGATAAGAAGAGA---AGACGGACGATATCAAACCGGGAATCGGCCAAGAGATCGAGGATGAAAAAGAAGAAACGTTTTGAAGAGTTAACTGAAGAGGTGAACCGGTTAAACATAAGAAATCAGGAGCTGAAAAACCGGTTAGCTAATGTTGTTAGTTGTGGTAATTTTATATCTAGGGAGAATAACCGGTTGAAAACCGAATCGGTTTGC------------CTTGAGATAAGGCTTTTA---GAG------TTGTAC------CGTTTTTTA---------------------GTG---------GCC---ATGCAATCG---------CCA---------------------ATC------TCA------------------------------------------------------------------------ACGAGTGTAAAT------------------------------TAC------------------ATC------------------------------------------------------------------------------------------------------------------------------------------------------------------ACA---ACGCTCGAG------------------------------ATT---
>SiOCS1_22 [291  848] 
---------------------------------------------------------------------------------------------------------------------------ACT------AGCCTTCTGATCCTCTGTAACCTTGATTTGATAGCGTTAAGATTTAATTCTGCTGACCAATCGAACTCC---------------------------------------------------------------------------------------------------------------------------------------------TCAATT---------AGCCCTCATTTCATTAGA---ACAAAATCAACTGTACATACCCAATCAATTGTTCATTCATTTCTGGGAATGGCTTCAAAA---------------------------------------------------CAGCTGCCGACA------AGCCCAGGTTCTGAC---------------------------------------------------------------------------------------------------------------------------------------------------------------------------------------CTG---GATGAAAGAAAGAGG---AAGCGGAAGTTGTCCAACCGGGAATCCGCTCGTAGGTCCCGGATGAGGAAGCAACAACACTTGGATGAGCTGATTGCCCAAGAGAGCAAGATGCAGGAGGAGAACAAGAAGCTCAGGCAGATGATTGATGGTGCTTCTGAGCTGTATATTAATTTTGCATCTGAGAATAATGTGCTGAGGGCTCAGGTGGCGGAG------------CTAACTGACCGCCTTAGA---TCG------CTGAAT------TCTGTACTT---------------CAAATTGCA---------TCT---GAGGTCAGC---------GGC---------------------CTG------GCA------------------------------------------------------------------------TTTGACATTCCG------------------------------GAT------------------ATCCCG---------------------------------GAT---ACTTCGCTTGAG---------------------CCATGGCAGCTGCCTTGTCCG------------------------------GTACAGCCCATCCCAGCTTCTGCT------------GAT---ATGTTCCAG------------------------------TAC---
>PxbOCS1_23 [488  931] 
------------------------------------------------------------------------------------------------------------------------------------------------------------------------------------------ATTACCCGAGGAAAG---------------------------------------------------------------------------------------------------------------------------------------------------------------------------------------------------------------------------GATACAATGTCTTCGCTT---------------------------------------------------CAGCGCCAATCA------AGCTCAGGATCCGACGGGTCC---------------------------------------------------------------------------------------------------------------------------------------------------------------------------GCGACGGTG---GACGAGAAGAAGAGG---AAGAGGATGCTGTCCAACCGCGAATCCGCGAGGCGATCGCGGATGAAGAAGCAGAAGCAGATGGATGATCTGACGACTGAGATCACCAGACTGGAGATGTCGAACAATCAGGTTCGGCAGACACTCGATGCCAGGGAGCGCAGCTACAATGAGATAGAGTCTGCGAACAACGTGCTGAGAGCTCAAGCAATGGAG------------CTCACTGATCGACTGCAG---TCA------TTGAAC------TCGGTCCTC---------------CATATCTTT---------GAA---GAGGTCAGC---------GGC---------------------TTC------TCG------------------------------------------------------------------------GTCGACATCCCC------------------------------GAG------------------ATGCAT---------------------------------GAT---CCTCTGCTTAAG---------------------CCATGGCAGCTCCCCTTCTCG---------------------------------CAGCCCATCCCGGCCTCCTCC------------GAC---ATGTTCTTC------------------------------ATT---
>VvibZIPC02_18 [2  595] 
---------------------------------------------------------------------------------------------------------------------------------------------------AGTCCAGCCATGCTTCCAGGTGAATTCACAGGAATCCACTATATGGCTCCTGAG---------------------------------------------------------------------------------------------AATCCAACTCCCTTTCCTGCCAACTTCGGCATGACGTATGACAACACGCCAACC---------CTCCATTTTGGTGGATAT---TTAAGCAACCTAACCACTTCTCAGATCCCTCCTATTCATGAATTCACCCCACAGTCGTCA---------------------------------------------------AGCCTGAGCAAT------AACTCTACTTCAGATGAAGCCGAGGAG------------------------------------------------------------------------------------------------------------------------------------------------------------CATCAACTCAGCATCATA---GATGAAAGGAAGCAG---AGAAGAATGATATCTAATAGAGAATCTGCTCGCAGGTCAAGGATGCGGAAACAGAAGCACCTGGATGAGCTCTGGTCGCAGGTCGTCCGTCTCAGAAATGAGAATCACAGCCTCATAGACAAGTTGAACCATGTGTCGGAGTGCCATGACCGGGTTCTTCAAGAGAATGTGAGGCTCAAGGAAGAAGCTTCTGAC------------CTCCGCCAAATGCTCACG---GAC------CTCCGAATAGGCAGTCCTTAC---------------ACCACGTTG---------AGA---GAGTTGGAG---------GGG---------------------GTT------TCC------------------------------------------------------------------------TGCAACACAGCC------------------------------CAT------------------CTCAGA---------------------------------GCT---GAGTCCTCCAAC---------------------------------------------------------------------------CAATCCATCACTAGCTCCATA------------GAC---CTGCTTCAT------------------------------------
>AtbZIP3_15 [28  606] 
------------------------------------------------------------------------------AGAGAGAGAGAGAAATTGACCATGCAGCCAAATTATGATAGCTCAAGT---CTTAACAACATGCAACAACAAGACTACTTCAACTTGAACAACTACTACAACAACTTAAACCCTTCAACCAAT---------------------------------------------------------------------------------------------------------------------------------------------------------------------------------AACAACAACCTCAATATCCTCCAATACCCTCAAATTCAAGAACTCAACCTACAATCTCCG---------------------------------------------------GTAAGCAACAAC------TCCACAACTTCCGATGACGCAACT---------------------------------------------------------------------------------------------------------------------------------------------------------------GAAGAAATCTTCGTCATC---AACGAGAGGAAGCAA---AGACGTATGGTATCTAACAGAGAGTCAGCAAGAAGATCAAGAATGAGAAAGCAAAGACACTTAGATGAGCTTCTCTCACAGGTTGCTTGGCTTCGAAGCGAGAACCACCAGCTTTTAGATAAGCTTAACCAAGTCTCCGACAACAATGATCTTGTTATTCAAGAGAACTCGAGTCTTAAAGAAGAAAACTTGGAG------------CTTCGTCAGGTTATCACA---TCC------ATGAAG------AAGCTTGGA---------------GGAGGCATA---------CAT---GACAAATAT---------TCT---------------------TCT------CCG------------------------------------------------------------------------TCGTCTATGGAT------------------------------GAA------------------TTGGAT---------------------------------CAA---GACTTTTCTTCT---------------------ATCACAGATGATCCAAGAACT------------------------------CATCATCCA---------------------------TCA------------------------------------------------
>AtbZIP44_25 [500  1045] 
---------------------------------------------------------------------------------------------------------------------------------------TACTTAATTTTCTCTGTGTGTTTTAATATGAATAATAAAACTGAAATGGGATCTTCCACAAGTGGA------------------------------------------------------------------------------------------------------------------------------------------------------------------------------------------------------------------------AATTGCTCGTCGGTTTCAACC---------------------------------------------------ACTGGTTTAGCT------AACTCCGGTTCAGAATCTGATCTC---------------------------------------------------------------------------------------------------------------------------------------------------------------CGGCAACGTGATCTAATC---GACGAGCGGAAGAGA---AAGAGGAAACAGTCGAACAGAGAATCTGCGAGGAGGTCGAGGATGAGGAAGCAGAAGCATTTGGATGATCTCACTGCTCAGGTGACTCATCTACGTAAAGAAAACGCTCAGATCGTCGCCGGAATCGCCGTCACGACGCAGCACTACGTCACTATCGAGGCGGAGAACGACATTCTCAGAGCTCAGGTTCTTGAA------------CTTAACCACCGTCTCCAA---TCT------CTTAAC------GAGATCGTT---------------GATTTCGTC---------GAATCTTCTTCTTCA---------GGA---------------------TTC------GGT------------------------------------------------------------------------ATGGAGACCGGT------------------------------CAGGGATTATTCGACGGTGGATTATTC---------------------------------GAC---GGCGTGATGAAT---------------------CCTATGAATCTAGGGTTTTAT------------------------------AATCAACCAATCATGGCTTCTGCTTCTACTGCTGGTGAT---GTTTTCAAC------------------------------TGT---
>ATBZIP42_15 [1  519] 
---------------------------------------------------------------------------------------------------------------------------------------ATGCAGCCGCAAACAGACGTTTTCAGCCTCCATAACTACCTAAACTCATCGATACTGCAGTCTCCG------------------------------------------------------------------------------------------------------------------------------------TATCCTTCTAATTTCCCGATATCTACGCCATTTCCAACCAACGGTCAAAACCCGTACCTCCTCTACGGATTCCAAAGCCCTACAAACAATCCACAATCCATGAGC---------------------------------------------------CTAAGCAGCAAC------AACTCAACATCAGATGAAGCAGAAGAGCAGCAG------------------------------------------------------------------------------------------------------------------------------------------------------ACGAACAACAATATAATC---AACGAGCGGAAGCAG---AGAAGGATGATTTCAAACCGAGAATCCGCAAGGAGATCGCGTATGAGGAAGCAAAGACACCTTGACGAGCTTTGGTCACAAGTGATGTGGTTAAGGATCGAGAATCATCAGTTGCTTGATAAGCTTAACAATCTCTCTGAGTCTCACGACAAGGTTCTTCAAGAGAATGCTCAGCTTAAAGAAGAAACATTTGAG------------CTTAAGCAAGTGATCAGC---GAT------ATGCAA------------------------------------------------------ATTCAAAGC---------CCT---------------------TTC------TCT------------------------------------------------------------------------------------------------------------------TGC------------------TTTAGA---------------------------------GAC---------------------------------------------------------------------------------------------------------------------------GAT---ATAATCCCC------------------------------ATTGAA
>ATBZIP2_25 [434  952] 
---------------------------------------------------------------------------------------------------------------------------------------------------------------------------------------------------AAATCA---------------------------------------------------------------------------------------------------------------------------------------------------------------------------------------------------------------------------ATGGCGTCATCTAGCAGC---------------------------------------------------ACATACCGGAGC------TCAAGCTCTTCCGACGGTGGTAATAATAACCCGTCG---------------------------------------------------------------------------------------------------------------------------------------------------GACTCCGTCGTCACCGTC---GACGAACGAAAACGT---AAAAGAATGTTATCGAACAGAGAATCTGCACGTAGGTCAAGGATGCGTAAACAGAAACACGTTGATGATCTAACGGCTCAGATCAATCAGCTATCAAACGACAACCGTCAGATCTTGAACAGCCTCACCGTAACATCTCAGCTTTACATGAAGATCCAAGCCGAGAACTCTGTTCTCACCGCTCAGATGGAGGAG------------CTTAGCACCAGACTCCAA---TCT------CTCAAC------GAGATCGTT---------------GATCTTGTT---------------CAATCCAAC---------GGT---------------------GCA------GGA------------------------------------------------------------------------TTTGGTGTTGAC------------------------------CAG------------------ATCGACGGCTGTGGTTTTGATGATCGTACGGTTGGGATCGAC---GGATATTACGAT---------------------GATATGAATATGATGAGTAATGTTAATCATTGGGGTGGTTCGGTTTACACTAACCAACCCATTATGGCTAAT---------------GAT---ATCAATATG------------------------------TAT---
>PcCPRF7_19 [223  756] 
------------------------------------------------------------------------------------------------------------------------------------------------------------------------------ATACAACAATCAATGGCTTCTTCTGGT------------------------------------------------------------------------------------------------------------------------------------------------------------------------------------------------------------------------GGGAATTCCTCAGGCTCAACT---------------------------------------------------CAAAAGCTTCAA------AACTCCGGGTCTGAAGGAGAC------------------------------------------------------------------------------------------------------------------------------------------------------------------------------CTGATG---GATCAGAGAAAACGG---AAGAGAATGCAGTCGAATCGCGAATCAGCGAGACGATCAAGACAGCGAAAACAGAACCATCTTGATGAACTAATGGCACAGGCTGCTCAGCTCCGAAAAGAGAACAATCAGATCATCACAACTACCAACTTGACCACTCAACAATTTGTTAAAGTTGAAGCTGAAAATTCAGTGTTGAGGGCTCAAATGGATGAA------------CTCACTCAGAGACTCCAG---TCC------CTGAAT------GATATTCTT---------------CATTATATC---------AAC---ACCACAACT---------ACA---------------------GCA------GCAGCAGCAGCAACAGCAGCAGCCACTACAGGCATTGATGGTGTTTTTGAA------------ATGGACAATCTTTTTGGACTTGAT------------------------------GAT------------------CATCAG---------------------------------AGT---AGTTATATGAATAATAATAATAATAATAATAATTCATGGAATATGATGTATCCT------------------------------AACCAACCAATCATGGCT------------------GAT---ATGTTTATG------------------------------TAC---
>AtbZIP58_18 [3  680] 
---------------------------------------------------------------------------------------------------CAGAACCCTCCCTCTCTAGCTCTAAAAACATCCCACAAACTATCTTTCAACAACACAAGACATATCACGAAACAAATCAAAGCAAAGATCATGAACACGATT------------------------------------CCAGCCGAACTCACTGGATACTTCCACTATCTACCACCAGATAAATATAATAACCAAACACCAATCATGGAGTCTGAGTACTTCAACATGCCCTCTTCTCCTACTTCTTGT---------TCCTCCTTCTAC---------CACCTCAATGGTCTGATCAACAACAACAACTACTCTTCATCATCCAATGGTCAGGATCTA---------------------------------------------------ATGACGAGCAAC------AACTCAACTTCAGACGAAGATCAC---------------------------------------------------------------------------------------------------------------------------------------------------------------CAACAAAGTATGGTCATC---GATGAGAGGAAACAA---AGGAGAATGATCTCTAACAGGGAATCTGCTCGTAGGTCAAGAATGAGAAAGCAGAGACATCTCGATGAGCTTTGGTCTCAAGTGATAAGACTTCGCACTGATAACCACTGTCTTATGGATAAGCTGAACCGCGTATCTGAAAGCCATGAGCTTGCTTTAAAGGAGAACGCTAAGCTTAAAGAGGAAACTTCTGAT------------CTCAGACAGCTGATCTCT---GAG------ATAAAG------TCACACAAC---------------------------------GAA---GACGACAAC---------AGT---------------------TTT------TTA------------------------------------------------------------------------AGA---------------------------------------GAG------------------CTCGAA---------------------------------GAT---TCGATATCAAAC---------------------TCTAGATCGGATTCGAACCAA---------------------------------------------AGCGGCAGA------------GAT---TTTGAGTTG------------------------------TGT---
>NtBZI3_12 [27  488] 
---------------------------------------------------------------------------------------------------------------------------------------------------------------------------------TTAGCCTCTGACTGGAACGATACA---------------------------------------------------------------------------------------------------------------------------------------------------------------------------------------------------------------------------CAAGACATGGCTTTGACA---------------------------------------------------CAGCAACCGGCT------AGTTCAGGTTCTGATGGCCAA---------------------------------------------------------------------------------------------------------------------------------------------------------------------CGTTATGCCACAAAT---GACGATAGAAAACGA---AAGAGAATGGAGTCCAACCGTGAATCTGCAAGGCGGTCACGGATGAGAAAGCAGCAGCATTTGGAGGAGTTGATGAGCCAAATGACACAGCTACAGAATCAGAACGTTCTGTGGCGCGAGAAGATTGACGCTGTGGGAAGAAACTACCTCACCCTCGATGCGGAGAACAATGTCTTGAGGGCTCAAATGGCAGAA------------CTGACTGAACGCTTGGAT---TCT------CTCAAT------TCGCTCACT---------------CGTTTCTGG---------GCT---GATGCTAAT---------GGA---------------------CTA------GCT------------------------------------------------------------------------GTGGATATCCCT------------------------------GAA------------------ATTCCT---------------------------------GAC---ACTTTGCTTGAG---------------------CCCTGGCAGCTTCCTTGCCCA------------------------------ATTCAACCCATCACTGCTTCTGCT------------GAT---ATGTTTAAG------------------------------TTT---
>AtbZIP75_10 [1  411] 
---------------------------------------------------------------------------------------------------------------------------------------------------------------------------ATGTTCCAACAAAACTTACATGATGAAGAC---------------------------------------------------------------------------------------------------------------------------------------------------------------------------------------------------------------------------GACGTCCATGTTCAAGAC---------------------------------------------------CATGTCTACAAT------CATGACCAGTACCATCATCAA------------------------------------------------------------------------------------------------------------------------------------------------------------------CAACCGAATGTTGTGACG---GATGAAGAGAAGAGGTTAAGGAGAATGGCGTCTAATCGAGAATCAGCAAGAAGAACGCGGATGCGTGAGCGGATGATGAAAGAGGGGTTGCAAATGCAAGTAAAACAACTCATGGCGTACAATCAATTCTTGTATAACAAATATATTAGCTTGTTGGAGTACAATCACCAGATCTTGCAAGAGAATTCACAGCTCAAAGAGACAGTTTCATCC------------TTTCATGATCAATATACTATATCT------TATGGA------AACCATGAA---------------GGTATACTT---------GGA---AACACCAAT---------GAT---------------------TTC------GAT------------------------------------------------------------------------TTAAAC------------------------------------CAA------------------CTATCT---------------------------------TCG---------------------------------------------------------------------------------------TATCAACCA---------------------------TCT------------------------------------------------
>PcCPRF6_21 [284  790] 
---------------------------------------------------------------------------------------------------------------------------------------------AACTATTTATTTTACCCGACCCGACCCGAGATTATTACAAAAAAGTTCTTAAAAATTAGG---------------------------------------------------------------------------------------------------------------------------------------------------------------------------------------------------------------------------AAAGAAATGGCATCTGTG---------------------------------------------------CAAAATCAAAATCAAGTTAGTTCAGGCTCTGATGGTGAT------------------------------------------------------------------------------------------------------------------------------------------------------------------TTACGGTATGCCACGTTT---GATGAGAAGAAGAGA---AAGAGGATGATATCTAACAGGGAGTCTGCGAGGAGGTCTCGAATGAAGAAGCAGCAGCATGTGGATAAATTGATTGCGGAAATGAGTCAGTTGCAGAGCCAGAATAAGGTTGTTACGCAGAAGATTAATGAAGCGACGGATATGTTTTTTGGAGTTGTGTCGGAGAACAATGTGTTGAGAGCTCAGCTTTCGGAG------------TTGACTGATAGGCTGTAC---TCG------CTTAAC------TCGGTGTTG---------------CATATTGTG---------GAG---GAAGTGAGT---------GGG---------------------CTT------GCT------------------------------------------------------------------------ATGGATATTCCT------------------------------CAG------------------GTGCCG---------------------------------GAT---ACTTTGATGGAA---------------------CCGTGGCAGCTTCCTTGTCCA------------------------------GCACAACCGATCACGACGTCTGCT------------AAT---ATGTTCAAA------------------------------TTT---
>CsOCS1_25 [383  928] 
------------------------------------------------------------------------------------------------------------------------------------------------------GTTGTACATCAGATCATTCATTTCATTTCTATCGGATTAGATTCTGATATT------------------------------------------------------------------------------------------------------------------------------------------------------------GCGGCTTTTGACCTTGAG---ATTAATCCACGGCAAGTAATTGAAAGAGGCAATTGGATATATATATATATGGCTTCTATT---------------------------------------------------CCTAGGCAAACC------AGTTCGGGATCTAATGGGGCTTCT---------------------------------------------------------------------------------------------------------------------------------------------------------------CCTCCATCTGCTCTTCCT---GATGAGAGGAAGAGG---AAGCGGATGCAATCTAACCGTGAATCGGCTCGGAGATCTCGGATGAGAAAGCAGAAGCAATTGGAGGATCTTGCTGGTGAGGTAAGCCGATTACAAACTGCCAATAATCAGCTTGTGCAGAGCATTGGTGCCAAGGAGCAAGCTTTTGTTCAAGTCGACAACATGAATAATGTTCTCAGGGCTCAAGCTATGGAA------------CTCACTGATCGTCTGCGC---TCC------TTGAAC------TCTGTCCTT---------------CATATTGTT---------GAG---GAGGTTAGC---------GGC---------------------CTT------GCT------------------------------------------------------------------------ATGGATATCCCT------------------------------GAA------------------ATACCC---------------------------------GAT---CCGCTCTTGAAG---------------------CCCTGGGAGTTCTCTCGCCCA------------------------------GTTCTGCCTGTAGCT---------------------GAC---GCGTTTCTC------------------------------TGT---
>VvibZIPC39_12 [4  600] 
---------------------------------------------------------------------------------------------------------------------------------------------------------GCCATGCAGTCTAGTGAGGTCACAGGGCTCCATTATTTTGTCCCTTCC---------------------------------------------------------------------------------------------AACCCAACCCCATACCCTGCACATTTCAGCATGGCAGGGAACAACGCCCCCTCAATTCATTTTAGCGGCTTTTCTTCCAGT---CCGTTATCCAATTTTCACGTTGTCTCTCCCCAAGTCCATGAGTTCAATCCTCAAATTTCC---------------------------------------------------TGTTTCAGCAGT------AACTCCACTTCTGATGAGGCGGATGAG------------------------------------------------------------------------------------------------------------------------------------------------------------CAACAGCTGAGTCTCATC---AATGAGAGGAAGCAG---AGGAGGATGATATCTAATAGAGAGTCTGCACGCAGATCGCGTATGCGCAAGCAGAAGCACCTTGATGAGCTCTGGTCACAGGTGGTTTGGCTCAGGAATGAGAATCACCAGCTCATAGATAAGCTAAACCACGTCTCAGAGTGCCACGACCGGGTCCTTCAAGAGAACGTTCAGCTCAAAGAAGAAGCTTCAGAG------------CTTCGTCAAATGGTCACA---GACCTGCAACTCAAT------AGTCCTTAT---------------CCTAATTTG---------AGA---GACCTGGAA---------GAT---------------------GAG------CCC------------------------------------------------------------------------TCTGAAACACCT------------------------------TAT------------------CTCAGA---------------------------------GAT---GAATCCTCAAAC---------------------CCC------------------------------------------------------TCCATCACAAGTTCCATG------------GAG---ATGATTCGT------------------------------------
>CmOCS1_26 [562  996] 
------------------------------------------------------------------------------------------------------------------------------------------------------------------------------------------------------------------------------------------------------------------------------------------------------------------------------------------------------------------------------------------------------------------------------------ATAAATATGGCTTCTATT---------------------------------------------------CCAAGGCAAACC------AGTTCGGGATCTAATGGAGCTTCT---------------------------------------------------------------------------------------------------------------------------------------------------------------CCTCCATCTGCTCTTCCT---GATGAGAGGAAGAGG---AAGCGGATGCAATCTAACCGTGAATCGGCTCGGAGATCTCGGATGAGAAAGCAGAAGCAATTAGAGGATCTTGCTGGTGAGGTAAGCCGATTACAAATTGCCAATAATCAGCTTGTGCAGAGCATTGGTGCAAAGGAGCAAGCTTTTGTCCAAGTCGACAACATGAATAATGTTCTCAGGGCTCAAGCTATTGAA------------CTCACTGATCGTCTGCGC---TCC------TTGAAC------TCTGTCCTT---------------CATATTGTC---------GAG---GAGGTTAGC---------GGC---------------------CTT------GCT------------------------------------------------------------------------ATGGATATCCCT------------------------------GAA------------------ATACCC---------------------------------GAT---CCGCTCTTGAAG---------------------CCCTGGGAGCTCTCTCGCCCA------------------------------GTTCTGCCTGTAGCT---------------------GAC---GTGTTCCTC------------------------------TGT---
>PtOCS1_27 [479  913] 
------------------------------------------------------------------------------------------------------------------------------------------------------------------------------------------------------------------------------------------------------------------------------------------------------------------------------------------------------------------------------------------------------------------------------------------AAAATGTCTGCA---------------------------------------------------AGGCAAGCGGCG------AGCTCAGGATCGGATAGTGAT------------------------------------------------------------------------------------------------------------------------------------------------------------------CCGCGATATGCGAATGTC---GATGAGAGGAAAAGG---AAGAGGATGATATCCAACAGGGAATCTGCGAGGCGTTCCAGGATGAGGAAGCAGAAACAAATGGGGGATTTGGTCAATGAAGTGAGCAAATTGCAGAACGAGAACAATCAGTTGATGCAGGGTATCAATGTTGGCCAACAACGCCGCATGGCGATGGAGTCAGCCAACAATGTCCTGAGGGCTCAGGCTGTGGAA------------TTGACTGAGAGGCTGCGG---TCG------TTGAAC------TCTGTGTTG---------------CAGATTGTG---------GAG---GATGTTAGT---------GGG---------------------CTC------TCT------------------------------------------------------------------------ATGGAGATACCC------------------------------GAA------------------ATACCC---------------------------------GAT---CCTTTGTTGAAG---------------------CCGTGGCAGCTCCCCTGTTCA------------------------------GTAATGCCCATCATGGCATCTGCT------------GAT---ATGTTTCAA------------------------------TAT---
>VvibZIPC14_18 [307  780] 
------------------------------------------------------------------------------------------------------------------------------------------------------------------------------------------------------AAC---------------------------------------------------------------------------------------------------------------------------------------------------------------------------------------------------------------------------ATTGAGAAAATGTCGTCT---------------------------------------------------GCGCAATACGGA------AGCGCAGGGTTGAAAGAGAAC------------------------------------------------------------------------------------------------------------------------------------------------------------------TCACCGTGCGGAGCGGTT---GATGAGAAGAAGAGG---AAGAGGATGATCTCGAACCGAGAGTCCGCGAGGCGGTCGAGGATGAGGAAGCAGCAGCATTTGGACGATCTGATAAAGCGCAAGAGTGAATTGGAGAATCAAAGGCTTGAGATCAAACGAAGGATCGATATGTTCCAGAAACTGTGGGAAGCGACTGTGGGGGAGAACAATGCGTTGGAGGCTCTCAAGGCAGAA------------CTCACCAAAGAATTGGAG---TCC------GCCAAA------TCTTGTGTC---------------AGTGATTTC---------AAA---GCGATCGAT---------AGG---------------------TTG------GAG------------------------ACGAATTTCGCTGGAAATCGGATG------------CTGAAGCCATTGATGGATGTCTCT------------------------------GGA------------------GCTCGA---------------------------------GAG---ATTGTTCTACAA---------------------CCATGGCAGCTTGGGCGCTCA------------------------------TCACAGCCGATCGCTGCT------------------ACC---ATGTTTCAG------------------------------TTT---
>NtBZI2_13 [33  650] 
---------------------------------------------------------------------------TTGTGTCCAAGTCAAAAACTCCATTTGGGTCCTACTAGTTTTTTATTTTGTACTTTTAACTCTTTAAATCTTGAAAATATTACTATTGTTCTTGAAAAAAATTTGGTCATGGCTTCATCAAGTGGA---------------------------------------------------------------------------------------------------------------------------------------------------------------------------------------------------------------------------ACATCATCAGGGTCATCA---------------------------------------------------TTATTTCTTCAA------AACTCAGGCTCAGAAGAAGAT---------------------------------------------------------------------------------------------------------------------------------------------------------------------CTTCAGCAATTAGTG---GATCAAAGGAAGAGG---AAGAGAATGATATCAAACAGAGAATCAGCTCGAAGATCAAGGATGAGAAAACAGAAACATTTGGATGATTTAATGGCTCAAGTTGCAACACTAAGAAAAGAAAATAACCAGATTTTGACAAGTATGAATGTTACCACACAACATTATCTTAATGTTGAGGCTGAAAATTCAATCTTGAGAGCTCAATTAGCTGAA------------TTAAATCACAGGCTTGAG---TCA------CTCAAT------GAAATTATT---------------GCTTTCTTGGATGCCAACAAC---AATTGTAAT---------GGT---------------------CTT------GCC---------------------------AATATGGACCATAATCAAGAAGAGCCTTATAGCTTCAATTTTGCACAAAATGAACCT------------------------------ATG------------------GTTGAT---------------------------------GGGTTCAACATGACCAAT---------------------TCTTGGAATTATCTTTGTGCC------------------------------AATCAGCCTATTATGACTGCA---------------GAT---GTTTTGCAG------------------------------TAC---
