# Supplementary material for: The grapevine VvibZIPC22 transcription factor is involved in the regulation of flavonoid biosynthesis
Source: J Exp Bot. 2016 May 18;67(11):3509–22. doi: 10.1093/jxb/erw181 (PMC4892739; doi:10.1093/jxb/erw181)
Supplement: Supplementary Data [file supp_erw181_supplementary_dataset_S2.fasta]

>SlbZIP06_31 [29  1414] 
---------------------------------------------------------TTTTTTTTTTTCGGA------------------------GAGAGAACT---------------------------------------------ATGGAT---AGGGTA---------------------------------TTTTCAGTGGACGATGACATTGGCGACCATTTTTGGTCGACG---------------------------------------CCGCCG---------ACGGCGGAGTTGGGCGTTGATTCACCCACCTCTGCCGCCGCCGCCGCCGCCATCTCCTACTCGAAGATGATGAATCGCAGCTCTTCCGAATGGGCTTTCCAGCGTTTCCTACTA---------GAAGCCGCCGGCGCCGCCGGTACGACCACTTCATCTCCT------------------------------------------------CCTCAGCCACCT---------------------------ACAATG---GCGTCATCGTCGTCATCTTCA---------------------------------------CACCAAAACGATGTTGTCGAGATCAAGGATGAGAAT---------------CTTTCTACTCCTAATCTCAATTCCGGCACGGCGTTAAATTCGAAGCCGGCAGCGACG------------------------------------------------------------------------------------------------------------------------TTGTTTGGCTCTGCGACTCCG---------CAGAATATTCACGTTGATGCT------------GAAGAGTATCAAGCTTTTCTCAAAAGTCGCCTCGATTTGGCTTGTGCT---------GCAGTCGCATTGACTCGG---------------------------------------------------------------------------GCGAAGAATCTAAAGCCT---CAAGATGCGAGTTCCATTGCA---CCTGATAAAGGACCA---------------------------------GAGACTGCTAGTGCATCACAATCAGTATCT---CACATC---ACCTCTAAAGGATCTGGTCAGGAAGTGAGAAAAGTTCAAGATAAGGATTCTGGTGGACCAGTTGGA---ATACCCTCT---TTGCCCGCAGTGCAGAAGAAACCTGGGGTGCAG------GTGAAATCAACAACTAGTGGTTCATCCAGAGAGCTATCC---GATGATGATGAAGCTGAAGGAGAAGCAGAA---ACGACTCAA---GGAACAGATCCAGCTGATACAAAACGCGTAAGGAGAATGCTTTCAAATAGAGAATCAGCCAGACGTTCAAGGAGAAGAAAGCAAGCCCATCTTACAGAACTTGAGACACAGGTATCTCAACTGAGAGTAGAAAACTCCTCCCTACTGAAACGTCTGACTGACATAAGCCAGAAATACAATGAATCAGCTGTTGATAATCGTGTCCTAAAAGCAGATGTTGAGACATTGAGAGCAAAGGTGAAGATGGCAGAAGAAACAGTTAAAAGAGTTACAGGGCTAAATCCTTTATTC------CAAGCTATGTCT---GAGATG---TCCTCAATGGCAATGCCATCC---TTCTCTGGCAGTCCTTCGGACACATCAACA---GACACTGCTGTGCCTGTGCCAGATGATTCTCAACATCATTACTACCAACAACCG---CCAAAT---AATCATATG---CCAACCCATGAT------CCTAGAATTCAAAATGGTATGGTT---GATGTTCCTACAATAGGA---ACTGTACAGCAGAATCCTGCAGCTGCAGCA---------GTTGGTGGGAATAAGATGGGTAGAACAGCTTCA---ATGCAGCGCGTAGCCAGCTTGGAGCATCTGCAGAAGCGCATACGTGGAGAAGTGAGTTCC---TGTGGAACC------------------------------------------CAAGGTCGGGGAGAGCAA------------------------------
>StCPRF2like_31 [38  1429] 
------------------------------------------AAAAGTCTTAGTTTTTTTTTTCTTTTTCCG------------------------GAGAGAAAT---------------------------------------------ATGGAT---AGAGTA---------------------------------TTTTCAGTGGACGATGACATTGGCGACCATTTTTGGTCGACG---------------------------------------CCGCCG---------ACGGCGGAGTTGGGCGTTGATTCACCTACCTCTGCCGCCACCGCCGCC---ATCTCCTACTCGAAGATGATGAATCGCAGCTCTTCCGAATGGGCTTTCCAGCGTTTCCTACAA---------GAAGCCGCCGGT---------ACGACCACTTCATCTCCT------------------------------------------------CCTCTGCCACCT---------------------------ACAATG---GCGTCTTCGTCGTCATCTTCA---------------------------------------CACCAAAACGATGTTGTCGAGATCAAGGATGAGAAT---------------CTTTCTACTCCTAATCTCAATTCCAGTACGGCGTTGAATTCGAAGCCGGCAGCGACG------------------------------------------------------------------------------------------------------------------------TCGTTTGCCTCTGCACCTCCG---------CAGAATATTCCCGTTGATGCT------------GAAGAGTATCAAGCCTTCCTCAAAAATCGCCTCGATTTGGCTTGTGCT---------GCAGTCGCATTGACTCGG---------------------------------------------------------------------------GCGAAGAATCTAAAGCCT---CAAGATTCAAGTTCTATTGCA---CCTGATAAAGGTCCA---------------------------------GAGACTGCTAGTGCATCACAATCAGTATCT---CACATC---TCCACTAAAGGATCTGGTCAGGAAGTGAGAAAAGTTCAAGATAAGGATTCTGGTGGACCAGTTGGA---ATACCCTCT---TTACCCTCAGTGCAGAAGAAACCTGTGGTGCAG------GTGAAGTCAACAACTAGTGGTTCATCTAGAGAGCTATCC---GATGATGATGAAGCTGAAGGAGAAGCAGAA---ACGACTCAA---GGAACGGATCCAGCTGATACGAAACGCGTAAGGAGAATGCTTTCAAATAGAGAATCAGCCAGACGTTCAAGGAGAAGAAAGCAAGCCCATCTTACAGAACTTGAGACACAGGTATCTCAACTGAGAGTAGAAAACTCCTCCCTACTGAAACGTCTGACTGACATAAGCCAGAAATACAATGAATCAGCTGTTGATAATCGTGTCTTAAAAGCAGATGTTGAGACATTGAGAGCGAAGGTGAAGATGGCAGAAGAAACAGTTAAAAGAGTTACTGGGTTAAATCCCTTATTC------CAAGCTATGTCT---GAGATG---TCCTCAATGGCAATGCCATCC---TTCTCTGGCAGTCCTTCAGACACATCAACA---GACACTGCTCTGCCTGTGCAAGATGATCCTCAACATCATTACTACCAACAACCG---CCAAAT---AATCATATG---CCAACCCATGAT------CCTAGAATTCAAAATGGTATGGTT---GATGTTCCTCCAATAGGAGGATCTGTACAGCAGAATCTTGCAGCTGCAGCA---------GTTGGGGGGAATAAGATGGGTAGAACAGCTTCA---ATGCAGCGGGTAGCCAGCTTGGAGCATCTGCAGAAGCGCATACGTGGAGAAGTGAGTTCC---TGTGGAACC------------------------------------------CAAGGTCGGGGAGAGCAA------------------------------
>G_HBF1_27 [3  1220] 
---------------------------------------------------------------------------------------------------------------------------------------------------------------------------------------------------------------------------------------------------------------------------------------------------------------------------------------------------------------------------------------TCTTCCGAATGGGCTTTCCAGCGCTTCCTCCAA---------GAAGCCACCGCC---GCCGGTACCTCCACTTCATCTCCC------------------------------------------------CCTCAGCCACCT---------------------------ACAATGACGGCGTCTTCCTCGTCATCTTCG---------------------------------------CACCAAAACGACGTCGTGGAGATCAAGGATGAGAAT---------------CTTTCTATTCCTAATTTAAATCCCAGTACGGCGTTGAATTCGAAGCCGGCGTCGTCG---------------------------------------------------------------------------------------------------------------------------TTTGGCCTCGCACCTCCG---------CCGAATATTGCCGTTGATTCC------------GAAGAGTATCAAGCATTCCTCAAAAGCCAACTCCATTTGGCTTGCGCC---------GCCGTTGCTTTGACTCGC---------------------------------------------------------------------------GGCAAGAGTTTAAACCCT---CAGGATTCAGGCTCTACAGCT---CACGACAAAGGATCA---------------------------------GAGACTGCTAGTGCAGCTCAATCAGGATCT---CACGTC---TCCACTTTAGGATCTGGTCAGGAAGTGGCAAAAATTCAAGATAAGGATGCTGGTGGACCAGTTGGA---ATTCCCTCC---TTGCCCCCGGTGCAAAAGAAACCTGTGGTGCAG------GTGAGGTCAACAACCAGTGGTTCATCTAGAGAGCAATCT---GATGATGATGAAGCTGAAGGAGAAGCAGAA---ACAACTCAA---GGCATGGATCCAGCTGATGCAAAACGTGTAAGGAGAATGCTTTCAAATAGAGAATCAGCCAGACGTTCAAGGAGAAGAAAGCAGGCCCATCTGACAGAACTCGAGACACAGGTTTCTCAACTCAGAGTAGAAAACTCCTCTCTACTGAAACGTCTGACTGACATAAGCCAGAAATACAATGAAGCAGCGGTTGATAATCGAGTCTTGAAAGCAGATGTTGAGACATTAAGAACCAAGGTAAAGATGGCTGAAGAAACTGTTAAAAGAGTTACTGGGTTAAATCCGTTATTC------CAAGCTATGTCA---GAGATT---TCCTCAATGGTAATGCCATCC---TACTCTGGTAGTCCTTCAGACACATCGGCA---GACGCTGCTGTACCTGTGCAAGATGATCCAAAACATCACTACTACCAACAGCCG---CCAAAT---AATCTTATG---CCAACCCATGAT------CCTAGAATCCAAAATGGTATGGTA---GATGTTCCTCCAATAGAA---AATGTAGAGCAGAATCCTGCAACGGCAGCA---------GTTGGGGGGAACAAGATGGGTAGAACAACTTCA---ATGCAGCGGGTTGCTAGCTTGGAGCATCTGCAGAAGCGCATCCGTGGTGAAGTGAGTTCC---TGTGGAACT------------------------------------------CAAGGCAGGGGAGAGCAA------------------------------
>NtBZI1_30 [1  1350] 
------------------------------------------------------------------------------------------------------------------------------------------------------ATGGAG---CGGGTC---------------------------------TTCTCCATGGAGGATGACATTGGCGACCACTTCTGGTCGACG---------------------------------------CCGCCG---------ACGGCGGACTTAGGCGTTGATTCCCCAACCGCTGCCGCCGCC---------GTCTCCTACTCAAAGATGATGAATCGAAGCTCTTCCGAATGGGCTTTCCAGCGCTTCCTCCAA---------GAAGCCACCGCC---GCCGGTACCTCCACTTCATCTCCC------------------------------------------------CCCCAGCCACCT---------------------------ACAATGACGGCGTCTTCCTCGTCATCTTCG---------------------------------------CACCAAAACGACGTCGTGGAGATCAAGGATGAGAAT---------------CTTTCTATTCCTAATTTAAATCCCAGTACGGCGTTGAATTCGAAGCCGGCGTCGTCG---------------------------------------------------------------------------------------------------------------------------TTTGGCCTCGCACCTCCG---------CCGAATATTGCCGTTGATTCC------------GAAGAGTATCAAGCATTCCTCAAAAGCCAACTCCATTTGGCTTGCGCC---------GCCGTTGCTTTGACTCGC---------------------------------------------------------------------------GGCAAGAGTTTAAACCCT---CAGGATTCAGGCTCTACAGCT---CACGACAAAGGATCA---------------------------------GAGACTGCTAGTGCAGCTCAATCAGGATCT---CACGTC---TCCACTTTAGGATCTGGTCAGGAAGTGGCAAAAATTCAAGATAAGGATGCTGGTGGACCAGTTGGA---ATTCCCTCC---TTGCCCCCGGTGCAAAAGAAACCTGTGGTGCAG------GTGAGGTCAACAACCAGTGGTTCATCTAGAGAGCAATCT---GATGATGATGAAGCTGAAGGAGAAGCAGAA---ACAACTCAA---GGCATGGATCCAGCTGATGCAAAACGTGTAAGGAGAATGCTTTCAAATAGAGAATCAGCCAGACGTTCAAGGAGAAGAAAGCAGGCCCATCTGACAGAACTCGAGACACAGGTTTCTCAACTCAGAGTAGAAAACTCCTCTCTACTGAAACGTCTGACTGACATAAGCCAGAAATACAATGAAGCAGCGGTTGATAATCGAGTCTTGAAAGCAGATGTTGAGACATTAAGAACGAAGGTAAAGATGGCTGAAGAAACTGTTAAAAGAGTTACTGGGTTAAATCCGTTATTC------CAAGCTATGTCA---GAGATT---TCCTCAATGGTAATGCCATCC---TACTCTGGTAGTCCTTCAGACACATCGGCA---GACGCTGCTGTACCTGTGCAAGATGATCCAAAACATCACTACTACCAACAGCCG---CCAAAT---AATCTTATG---CCAACCCATGAT------CCTAGAATCCAAAATGGTATGGTA---GATGTTCCTCCAATAGAA---AATGTAGAGCAGAATCCTGCAACGGCAGCA---------GTTGGGGGGAACAAGATGGGTAGAACAACTTCA---ATGCAGCGGGTTGCTAGCTTGGAGCATCTGCAGAAGCGCATCCGTGGTGAAGTGAGTTCC---TGTGGAACT------------------------------------------CAAGGCAGGGGAGAGCAA------------------------------
>CsCPRF2like_23 [3  1343] 
---------------------------------------------------GACAATTGGAAGAAAGAAAGA------------------------GAGAGAGAGAGAGAG---------------------------AAA---------ATGGAT---AGGATG---------------------------------TTTTCAGTGGGTGAA---ATTTCTGACCAATACTGGTCATCGGAACTCGCCGTCGCTACTCCGTCGTCACGG------CCGCCGCCA---------CCGTCTGACCAAGCC------------------------------------------------TCCAAGATGAACCGTAGCGCATCGGAGTGGGCCTTTCAACGCTTCCTTCAA---------GAAGCCTCTGAA---------ACTTCTCCTCATTCTTCT------------------------------------------------------------------------------------------------GCTGCTGACCATGGGGAAGGG------------------------------------------------GAAGTCATCGAGATCAAGGACTCTTCC------TTTGATCAATTGCAGAAACTTAATACTAACCATGATTCTCTTAGTAATTGTAATAACACCAGCATT---------------------------------------------------------------------------------------------------------------------------TCTTCCAATGCTGTGCCG---------CCGAATATTCCGATCGATTCG------------GAGGAATATCAGGCTTTCCTTAAGAGCAAGCTTCATTTGGCTTGTGCT---------GCTGTTGCTATGAAGAGG---------------------------------------------------------------------------GGATCCTTCAGAATGACT---CCTGCTTCGTCCACCTCTGCT------GACTGTGGATCA---------------------------------CAAGCATCTAATACGTCGGGAATTCAAGCTCCTAAAGCT---TCTAATGTAGGAGCTGGGAATAATTCATCAAGGTCACCGGATAAGGATATAAATGGAGCCGCTGGA---GTTACTTCC---TCATCCGTGGTGCCAAAAATATCTGAGGTTCGA------GCTCGGCCTGTTACTAGTGGATCATCAAGAGATCTGTCG---GATGATGAGGAGATTGAGGGGGAAACTGAA---ATAAATGAA---AGCAAGGACCCAGCCGATGTGAAACGTGTAAGGAGAATGCTATCAAACAGAGAATCAGCTCGACGATCAAGGAGAAGAAAGCAAGCACATTTAACTGAGCTCGAGACGCAGGTTGCCCAATTAAGACTGGAAAATTCTACCTTGTTGAAGCGCCTTGCCGATATAAGCCAAAAGTACAATGAAGCCAATGTTGATAACCGAGTTCTAAAAGCTAACATTGAGACATTAAGAGCAAAGGTAAAGATGGCTGAAGAAACTGTCAAGCGAGTTACCGGT---AACCCAATGTTC------CATGCCATGTCT---GAGATC---TCCTCCATTGGCATCTCTTCA---CTCGATGGTAGTCAGTCCGACACATCAACA---GATGCTGCTGTTCCTTTGCATGATGATCCATGTCGTCATCTGTATCAATCAACA---CCTAAC---AACCCTGTT---GGGCCACATGAC------ATAGTAGTCAACAACAGATTGCCT---AACATTTCACAGGTGAGC---AACGGGCACCAGAATTCTCCATCTCATGTACCGCCAACCATGTCGGGGAACAAGACCGGAAGATCAGAGTCT---CTGCAGAGAGTGGCTAGCTTGGAGCATTTGCAAAAACGGATC---------------------TGTGGAGCG------------------------------------------AAAACAAATGCAGAGCAG------------------------------
>PxbCPRF2like_31 [2  1507] 
GAGAGAGAA---------------------------------ACAGAGAGAGAGGAGAGAGAGAGAGAGAAA------------------------CAGAGAGAG---------------------------------------------ATGGAT---AGGGTG---------------------------------TTTTCAGTGGAGGAA---ATGTCCGACCAGCTGTGGTCTTCC---------------------------------------ACAGCG---------CCGGCGGACAATGGCGGAGCCGACGACGACAACTTG---------------------------TCTAAGTTGAACCGAAGCGCATCGGAGTGGGCCTTCCAGCGTTTTCTCCAA---------GAAGCTTCTCCC---------TACTCCCCCTCACCCTCG------------------------------------------------CCGACGCCGCCGCCACCT---------CCGCAT---------------CCTTCTTCTTCTTCTACAGCT------------------------------CACCATCACGACCAAAACGACGTTGAACAGATTAAGATGATCAAT---------------GCCCACCACCACAACCCCACTCACACTCACTACAACAACATGCGACCGCCTAATGTCACCGTCGATTCCGATGAGTACCGGGCGTTCCTGAAGACCAAGCTCGACCTCGCCTGCGCCGCCGTGGCTTTGTCAGAGATTAAGATGGTCAATACCCACGACTACAACCCCACTCACACTCACTACAACAACATGCGGCCG---------CCTAATGTCACCGTCAATTCC------------GATGAGTACCGGGCGTTCCTGAAGACCAAGCTCGACCTCGCCTGCGCC---------GCTGTGGCTTTGTCGCGG---------------------------------------------------------------------GAG---GGATCGTTGGTGAAAGCA---CAAGAATCTGCGGCTTTAGCT------GACAGCGGATCA---------------------------------CACGCTTCAAGTACTTCACAACTCGGATCT---GAAGCC---CCTTCGAAAGGAGCTGGGTATGATTTATCCAGGTCAAATGATAAGAATGCTCATGCACCACTTGGTGCCATTCCTTCG---TTACCTGCAACGAAATATAGATCCGCTATCCCA------GTAAGGCAGGCAACTAGCGGATCATCGAGAGAAATGACA---GATGATGAGGAAGCTGAAGGTGAAACTGCA---ATGAATGAG---AACATGGACCCTGCTGATGCCAAACGCGTGAGGAGAATGCTGTCTAATAGAGAGTCAGCTAGACGCTCGAGAAGAAGAAAGCAGGCACATTTGACTGATCTTGAGGGACAGGTATCTCAATTAAGAGTCGAGAACTCCTCTCTGTTGAAGCGTCTGACTGATTCAGACGAGAAGTACAACAAAGCGGCTGTTGACAATAGAGTTTTAAAAGCTGATATCGAAACATTGAGAGCAAAGGTAAAGATGGCTGAGGAGATGGTGAAAAGATTTACTGGGTCGAACCCCATGTTC------CATGCTACGTCA---GAGGTG---TCATCAATCGGCATGCCACCA---TTTGATGGAAGCCCTTCAGAGGCATCAATA---GACGCTGCTGTTCCGGAGCAAGATGACCCAAATCATCACTTCTTTCAACCTGCTTCTTCTAAT---AACCCTATA---CCAACTCATGAC------CCGAGAGTCAAGAATGATTCTGCA---GACGTTCCTTCTGTTGAA---AACGTGCAGAAGAATTCTGCAGCAACATCATCAGCAGATGTGTCGGGGAAAAAGATGGGACGAACACCTTCC---CTTCAGCGAGTTGCTAGCTTAGAGCATCTGCAAAAGCGGATAAGGGGT------------------GGAAAC------------------------------------------CCGTCCAATTGGGAGCAG------------------------------
>VvibZIPB38_22 [17  1333] 
------------------------------------------GAGGGAATAAAAGAGAGAGAGAGAGGGAGG------------------------GAGAGACAGAGAGCG---------------------------AAA---------ATGGAT---AGGGTG---------------------------------TTTTCAGTGGATGAA---ATTCCGGAGCAGTTTTGGGCATCA---------------------------------------CCACCA---------TCATCATCGAAAGAACCT---------------------------------------------TCCCAAATGAACCGCAGCGCATCTGAATGGGCCTTCCAGCGTTTTCTTCAG---------GAATCCTCCTCT---------CCTCCCTCTTCTTCTTCT------------------------------------------------------------------------------------------------GTTTCTGCCTCTGGTCCTTCT---------------------------------------GCTGAAAACGACGTCGTCGAGCTCAAGGTTCCCATC------------------------GATGATCCCAAACCCACTCCTGCTCCTCCTGCCCCTCCTGCCCCTGCC---------------------------------------------------------------------------------------------------------------------------ACCTCGTTGGATCCGCCT---------CCCAACGTTCCCATCGATTCC------------GAGGAGTACCAGGCCTTCCTCAAGAGCCGCCTCAATTTGGCTTGTGCT---------GCTGTCGCTCTCTCTCGG---------------------------------------------------------------------------GCATCTTTTGTAAAACCT---CAAGATTCTGCTGCTTTAGCT------GACACTGGCTCA---------------------------------CAGGCTTCCAAAACTTCTCAGTTGCGATCT---CAAGCT---CCTTGTAAAGGATCTGGATATGATTTATCCGGAGCACCAGATAAGGAGGCTGGTGGACCACTTGGA---ATTCCTTCT---TTACCTGCCATGCAAAAGAAAGCTGGGGCTCAG------TTGAGGCCTACAACAAGTGAATCATCTAGAGAACATTCA---GATGACGATGAAGTTGAAGGAGAAACAGAA---ACAATTGAG---AATATGGACCCTGCCGATGCAAAACGTGTCAGGAGAATGCTCTCAAATAGAGAATCAGCTAGACGCTCAAGAAGAAGAAAACAGGCTCATTTGACTGAGCTCGAGACACAGGTTGCCCAATTAAGACTTGAAAATTCTTCTTTGTTGAAGCGTCTTACTGATATAAGCCAAAAGTACAATGAAGCAGCTGTTGACAATAGGGTTTTAAAAGCTGATGTGGAAACATTGAGAGCAAAGGTGAAGATGGCTGAAGAGACGGTTAAAAGAGTTACTGGATTGAACCCATTGTTC------CAAACCATGTCT---GAGATA---TCTATGGCGGGCATGCATTCA---TTTGATGGAAGCCCATCTGACACATCAGCA---GATGCTGCTGTTCCTGTGCAAGATGAACCAAAGCAGCACTTTTATCCATCTCCT---TCTGAT---AACCTTATA---TCCACCCATGAC------CCAAGAATCAATAACGGTTTGGCA---GACGTTTCTTCAGTTGAA---AGCGTGCTGCAGAATCCTGCAGCTGCAGGA---------GCAGCAGGGAACAAGATGGGCCGAACTGCATCA---TTGCAGCGAGTGGCTAGCTTGGAGCATCTGCAAAAGCGGATCCGTGGGGCTGTC---------AATGGGCCT------------------------------------------CAGGGCAGTGGAAACCAG---------------------------CAA
>AtbZIP63_22 [1  942] 
------------------------------------------------------------------------------------------------------------------------------------------------------ATGGAA---AAAGTT---------------------------------TTCTCCGACGAAGAAATCTCCGGTAACCATCACTGGTCG------------------------------------------------------------------------------------------------------------GTTAATGGAATGACGTCGTTGAATCGCAGTGCTTCCGAATGGGCATTCAATCGTTTCATACAA---------GAATCCTCCGCC---------------------------------------------------------------------------------------------------------------------------GCTGCAGACGACGGAGAATCT---------------------------------------------ACGACGGCGTGTGGTGTTTCCGTCTCCTCT------------------------------------------------------------------------------------------------------------------------------------------------------------------------------------------------------------------CCT---------CCTAATGTTCCTGTAGATTCA------------GAGGAATACAGAGCATTTCTCAAGAGTAAACTTAATCTTGCTTGTGCT---------GCTGTCGCCATGAAAAGG---------------------------------------------------------------------------GGAACTTTCATCAAACCT---CAGGATACTTCTGGTAGATCT------GACAATGGTGGA---------------------------------------GCCAATGAATCAGAACAAGCCTCT---CTTGCT---TCTTCCAAAGCTACA---------------------------------------------------------CCAATG---ATGAGCAGT------------------------------------GCTATAACAAGTGGATCT------GAGCTCTCTGGTGATGAAGAAGAAGCTGATGGTGAAACTAAT------------------ATGAACCCTACTAATGTTAAACGCGTTAAAAGGATGCTCTCTAATAGAGAATCAGCTAGACGGTCCAGAAGAAGAAAGCAAGCACACTTGAGTGAGCTAGAGACACAAGTTTCACAGCTTCGTGTAGAGAATTCAAAACTCATGAAGGGTCTCACTGATGTAACTCAAACATTCAATGATGCATCTGTAGAAAACAGAGTTTTAAAAGCCAATATTGAGACACTACGAGCAAAGGTGAAAATGGCTGAAGAGACAGTGAAGAGACTCACTGGCTTTAACCCAATGTTC------CACAATATGCCT---CAGATTGTTTCAACTGTCTCTCTTCCTTCAGAGACATCAAATTCTCCAGACACTACAAGCAGC---CAAGTGACTACACCA---------------------------------------------------------------------------------GAGATCATTAGCTCGGGG------------------------------------------AACAAAGGCAAGGCCTTG---------ATAGGGTGC---AAGATGAACAGAACAGCTTCG---ATGCGTAGAGTTGAGAGCTTGGAACATCTGCAGAAACGTATTCGAAGCGTT------------------------------------------------------------------------GGGGATCAG------------------------------
>TcCPRF2like_32 [208  1467] 
---------------------------------------------------------ACGACCCAACCAAGC------------------------ACAAGA------------------------------------------------ATGGAT---AGAGTC---------------------------------TTCTCTGTCGAAGAA---ATCTCCGACCACTTCTGGTCCTCATCCTCCGCC------------------------------GTCTCG---------GCCGCTGATGACGATAAGAAACCGGGC------------------------------------TCTAAAATGAACCGTAGTGCATCCGAGTGGGCTTTTCAGCAGTTTCTTAGA---------GAAGAAGCTGAC---------AGGAAA------------------------------------------------------------------------------------------------------------GGTGAAGATAAAAAAGAAGAA---------------------------------------GAGGAGGAGGCTAAGGAAGAGCTGAAGAAGAAGGAG---------------------------------------------------AATGGGGTAATGACTTCGTCT------------------------------------------------------------------------------------------------------------------AATGGGGGTTTAGAGAACAAAGATAAA---------AATAATATTCCGGCGGATTCA------------GAGGAATACCAGGCTTTTCTTAAAACCAAGCTTAACTTGGCTTGTGCT---------GCTGTAGCCATGTCAAGG---------------------------------------------------------------------------GCATCTTTTTTAAAATCC---CAAGACTCTGCTGCTAGAGCC------GACAGTGGATCA---------------------------------CAAGCATCCAATTCTCCACAATTGGGATCC---AAAGCT---ACTTCTAAAGGAGCTGGC---------------------AATAAGGATGGTAATGCACCGGTTGAA---ATTCCTTCT---TTGCCAAATGGACAGAAGAAATCTGTAGCTCAG------GTGAGGCCAAGCACGAGTGGATCATCAAGAGAACTGTCA---GAAGAGGATGAAGTTGAAGGGGAAAATGAA---ACAATGGAG---AACATGGATCCTGCTGATGCAAAACGTGTAAGGAGGATGCTTTCCAATAGAGAGTCAGCTAGGCGCTCTAGAAGAAGAAAGCAGGCCCATTTGACAGAACTTGAGACACAGGTTGGTCAACTAAGAGTTGAAAATGCAAGCTTAATGAAGCGTCTCGCTGACATTAGCCAAAAGTACAATGAAGCAGCTGTGGACAACAGAGTTTTAAAAGCTGATGTTGAAACATTGAGAGCAAAGGTAAAAATGGCTGAGGAGACAGTCAAAAGAATCACTGGTTTGAACCCACTGTTG------CATGGCTCGCCT---GAGATA---TCAACAATGGCCATGTCATCA---TTTGATGGTAGTCCCTCTGATACATCAACT---GATGCTGCTGTTCCTGTGCAAGACGGCCCAAAGCATCCCTTATATCGGGCTGCT---GCAAAC---AATCCTATA---TTCGCTCATGAC------CTGAGAGTCAGCAATGCATTGGCA---GACATTTCTTCAGCTGAA---AACATACAACCAAATTCTGGAGGATCAACA---------GTACCGGGAAACAAAATTGGTTGGACAGCGTCT---CTGCAGCGAGTGGCTAGTTTGGAGCATCTGCAAAAGCGGATCCGTGGGGGCGTAAGCCCC---TGTGGGCCT------------------------------------------AAGTCCAATAGGGAGCAG------------------------------
>PcCPRF2_25 [7  1257] 
---------------------------------------------------------AGAGAGAAACATTTACATTTCTTAAACCCAATTATTCTAGAGAGAGAA---------------------------------------------ATGGAT---AGGGTG---------------------------------TTTTCAGTGGAGGAC---ATTTCCGATCAGTTCTGGTCG------------------------------------------CCGCCG---------GCGAGAGAAGATTCATCCAAA------------------------------------------CTGGTGATGAATCGGAGTGATTCTGAGTGGGCGTTTCAGTCGTTTCTTCAA---------CAAGCTTCGGCA---------TTGGAATCATCGCAACCC------------------------------------------------------------------------------------------------CTTCCTTCTGATCCTGTACCT------------------------------------------------GTTGCCGGTGATGTTAAAAATCCGGTC------------------------------------------------------------------------------------------------------------------------------------------------------------------------------------------------------------GAGATTCCG---------GCCAATGTTCCGGTTGATTCG------------GAGGATTATCAAGCTTATCTCAAGAGTCGGCTCGATTTGGCTTGTGCT---------GCTGTTGCTTTGACTCGG---------------------------------------------------------------------------GCATCTTCTTTGAAACCA---CAAGATTCTGCTGCTCTGCTT------GACAATGGATCA---------------------------------CAAGCATCAAATACATCCCAACTGGTATCT---CAGGTT---CCTCCCAAGGGATCTGGGCATGACTTATCGAAGGAAGAAGATAAGGAAGCTCTTGCAGCAACTGCA---ACTCCATTG---TTGCCTGCCTTGCAAAAGAAATCTGCAATTCAG------GTGAAATCAACAACAAGTGGTTCATCTAGAGACCACTCAGACGATGACGATGAACTTGAAGGGGAAACAGAA---ACAACTCGG---AACGGAGATCCTTCTGATGCAAAACGTGTTAGGAGAATGCTTTCCAATAGAGAATCTGCTAGACGTTCGAGAAGAAGAAAACAGGCCCATATGACTGAGCTAGAGACACAAGTTTCTCAATTAAGAGTTGAAAATTCTTCGCTGCTGAAACGTCTTACGGATATAAGCCAGAGGTACAATGATGCAGCTGTTGACAATAGAGTTCTGAAAGCTGATATCGAAACCATGAGAGCTAAGGTGAAGATGGCTGAAGAGACTGTTAAGAGAGTGACTGGTTTAAACCCGATGTTC------CAATCTATGTCGTCTGAGATA---TCCACAATAGGCATGCAGTCA---TTTTCTGGTAGCCCGTCAGACACATCAGCT---GATACCACT---------CAAGATGGGTCAAAACAACACTTTTATCAGCCTGCT---CCTACC---AGTCACATG---CCCGCTCAAGAT------CAAAAAATCCAGAATGGTTTGCTA---CAGGTTCCACCAGTAGAC---AATCTACAACAGCATTCTGCATCAGGTCCA---------GTTGAGGGGAACAAGATGGAAAGGACTTCTTCA---ATGCAGCGAGTTGCTAGCTTGGAGCATCTTCAGAAGCGGATTCGTGGAGGCGTAAGCTCA---TGCGAGGCC------------------------------------------CAGGTCAGTGGTAAGCAG------------------------------
>AtbZIP10_24 [1  1251] 
------------------------------------------------------------------------------------------------------------------------------------------------------ATGAAC---AGTATC---------------------------------TTCTCCATTGACGAT---TTCTCCGATCCTTTCTGGGAAACT---------------------------------------CCTCCGATT------CCTCTCAATCCCGACTCTTCTAAGCCTGTTACGGCG---------------------------GATGAAGTTAGCCAGAGTCAACCGGAATGGACTTTCGAGATGTTTCTCGAA---------GAGATTTCTTCG---------TCGGCGGTGAGCTCTGAG------------------------------------------------------------------------------------------------CCACTTGGTAACAACAACAAC------------------------------------------------GCGATCGTCGGTGTTTCTTCGGCGCAATCTCTTCCTTCTGTTTCCGGACAGAATGATTTCGAGGATGATAGTCGATTTCGTGATCGCGATTCGGGAAAT---------------------------------------------------------------------------------------------------------------------------TTGGATTGTGCTGCTCCCATGACGACGAAGACGGTGATTGTTGATTCC------------GATGATTATCGTCGTGTTCTTAAGAACAAGCTTGAGACTGAGTGCGCT---------ACTGTTGTTTCTCTTCGG---------------------------------------------------------------------------GTTGGGTCTGTGAAGCCT---GAAGATTCGACTAGTTCTCCA------GAAACTCAACTT---------------------------------CAACCAGTTCAATCCAGTCCTCTTACTCAA---------------------GGTTCT---------------------------TTGATGACCCCAGGAGAACTTGGT---GTTACTTCTTCCTTACCAGCTGAGGTGAAAAAAACTGGTGTATCA------ATGAAGCAGGTTACTAGTGGATCGTCGAGAGAATATTCT---GATGACGAGGACCTTGATGAAGAGAATGAA---ACCACCGGT---TCCTTGAAGCCAGAGGACGTTAAAAAATCTAGAAGGATGCTGTCAAATCGTGAGTCAGCTAGGCGATCTAGAAGGAGAAAGCAGGAGCAAACAAGTGACCTCGAAACACAGGTTAATGATCTAAAAGGTGAGCATTCATCACTTCTTAAACAACTGAGCAACATGAATCACAAGTATGACGAGGCTGCTGTTGGCAATAGAATACTAAAGGCTGACATTGAGACATTAAGAGCTAAGGTGAAAATGGCGGAAGAAACCGTGAAGAGAGTAACAGGAATGAATCCGATGCTTCTCGGAAGATCAAGTGGA---CATAAC---AACAACAACAGAATGCCAATA---ACTGGTAACAACAGGATGGATTCTTCTAGC---------ATTATTCCAGCT------------------------TATCAACCACAC---TCAAACCTAAACCATATG---TCAAACCAAAAC------ATCGGGATCCCAACCATTCTACCT---------CCAAGACTCGGA---AAC---------AATTTCGCTGCTCCTCCA---------------------------TCCCAAACCAGCTCTCCCTTGCAGAGAATTAGAAATGGGCAAAAT------CACCATGTTACTCCAAGCGCCAACCCG---TATGGCTGG------------------------------------------AATACCGAACCTCAGAACGATTCAGCATGGCCGAAAAAATGCGTGGAC
>PaCV000596.1_14 [24  605] _f3
---------------------------------------------------------------------------------------------------------------------------------------------------------------------------------------------------------------------------------------------------------------------------------------------------------------------------------------------------------------------------------------------------------------------------------------------------------------------------------------------------------------------------------------------------------------------------------------------------------------------------------------------------------------------------------------------------------------------------------------------------------------------------------------------------------------------------------------------------------------------------------------------------------------------------------------------------------------------------------------------------------------------------------------------------------------------------------------------------------------------------------------------------------------------------------------------------------------------------------------------------------------------------------------------------------------------------------------------------------------------------------------------------------------------------GAAACAGAA---ATAACTGAG---AATATGGACCCTGCAGATGTAAAACGTGCGAGGAGGATGCTCTCAAATAGAGAGTCTGCTAGGCGCTCCAGAAGAAGGAAGCAAGCACATTTGAGTGAGCTTGAGCAACAGGTTGCACAATTGAGATTTGAGAAGTCTTCATTAGTAAAGCGTCTAACGGACGTTAGTCAAAAGTATAATGAAGCTTCTGTGGACAATAGAATTCTGAAAGCAGATGTTGAAACACTTAGAGCCAAGGTGAAGATGGCTGAGGATACAGTGAAGAGAGTGACAGGGGTGAATACCCTGTTT------CAAACCATGTCT---GACATA------TCCATCAGCATGCCA------TTCTCCAGCAGCCCATCTGATGCA---ACT---GATGCTGCTGTACCTGTACAAGAAGATCCG---AGTCACTTCTTTCAG------------------------------CCGACTCATGAC------CAGAGAATAAACACTGGTCCTGAC---ATCATTCCTGGTCCTGTT---GAAGACATGCACAACCCT---------------------------GGAGGCAAGATGTGCCAAACTACTTCC---ATGCAGCGAGTGGCTAGCCTGGAACATCTGCAGAAGCGGATTTGTGGGGATGCAAATCCT---TGTGGGCCT------------------------------------------------------------------------------------------
>PtCPRF2like_25 [10  1218] 
---------------------------------------------------------ACTTCAACATAC---------------------------------------------------------------------------------ATGGAG---AGGGTA---------------------------------TTTTCAGTGGAGGATAACATTACTGAGCTTTTTTGGTCACCA---------------------------------------CCACCA---------CCACCACCTGATGACTTG---------------------------------------------TCCAAAATGAACCGGTCTGAGTCTGAATGGGCTTTCGAAAGATTCCTTCAA---------GAAGCCTCTGCT---------TGTTCCTTTAGTAATGGG------------------------------------------------------------------------------------------------ACCTGTGCCACTGCTGCTTCC---------------------------------------------------------------------------------------------------------------------------------------------------------------------------------------------------------------------------------------------------------------------------------TCCTTTGCTGCTCCG---------GCGATTATTCCGGTGGAATCT------------GACGATTATCATGCGTTTTTGAAGAGTAAACTCAATTTGGCTTGTGCT---------GCTGTTGCTTTGACTCGG---------------------------------------------------------------------------GCATCTTTTGTAAAGCCT---CTAGATTCTCCTGCCGCAGCT------GAAAGTGGATCA---------------------------------CAGGCTTCAAATACTTCACAATTGGGATCA---CATGCT---CCTTCTAAAGGAGCTGGATATGATTTACCGATATCCCAAGATAAAGATGCTAATGAGCCTCTTGGA---ACTCCCTCC---TTACCTTCCATGCAAAGGAAATCTGCAGTTACT------GTGAAGCCAACAACTAGTGTATCATCCAGAGAACTGTCA---GAGGATGATGAAAATGAAGCAGAAACTGAA---TTAACTGAG---AATATGCAACCTGCTGATGCAAAGCGTGTAAGGAGAATGCTTTCAAATAGAGAGTCAGCTCGGCGATCAAGAAGTAGAAAGCAGGCCCATTTGACTGAGCTTGAGACACAGGTTGCTCAATTGAGGGTTGAAAATTCATCTCTACTGAAGAGCCTCACTGACATAAGTCAGAAGTACAATGAGTCAGCTGTTGACAACAGAGTTTTAAAAGCTGATGTTGAAACACTGAGAGCGAAGGTGAAGATGGCTGAAGAGACAGTCAAAAGATTTACTGGGTTGAACACTATGTTC------CATGCCTTGCCT---GATATA---TCCACAATGAGTATGTCATCA---TTTGATGGAAGCCCCTCTGACACT---GCA---GATGCTGCTGTTCCTGTAAAGGATGACCCAAAGCATCACTTTTATAAAGCTCCA------AAC---AATCCTATA---ACAACTCATGACTCCAGGCCCAGAGGCAATAATGTGTTGGCA---GATATATCTTCAGTTGAA---AATGTGCAGCCAAATCCTGTACCAGCAGCA------GGAGTATCAGGGAACAAGATGGGGCGAACACCTTCC---TTGCAGCGAGTAGCTAGCTTGGAGCATTTGCAGAAACGGATTCGTGGGGGTGCAAGTCCT---TGCGGGCCC------------------------------------------CAGTCCAATGGGGAGCAG------------------------GCAAAA
>SiCPRF2like_26 [40  1371] 
---AACAAA---------------------------------ACAACAGCGAGCCAACGAGACAGAGAGAGA------------------------GAGAGAGAGAGACGG---------------------------AGACGGAGAGAGATGGAT---AGAGTG---------------------------------TTTTCAGTGGATGAG---ATGGCTGACCAATTCTGGTCAGCCCATCAG---------------------------------CCTCCAGTTCGCCTCCATGAGGATGCTGACGTGGAGCAGCCGTCTTCCTTCGCCGCCGCGGAGTCCTCATCGAAGGTGATGCGGATGAATCGCAGCTCATCGGAATGGGCATTTCAGCGGTTCCTGCAG---------GAGGCCGGCGCC------------------------CCC------------------------------------------------------------------------------------------------GATCGCAACAGCCTGCAAAGC---------------------------------------------GACGACGTTGCTGAGACCAAAGGCAACCAT------------------------------------CATCATTACAATGATAATGAGAAGCGTGAGACGACG---------------------------------------------------------------------------------------------------------------------------GCGGGGGGAGGCCTGCCG---------CCGAATATTCCGACAGATTCC------------GAGGAGTATCAGGCCTTCCTTAAAAGCCGCCTCGAGTTGGCCTGCGCT---------GCCGTCGCGTTAACCTGG---------------------------------------------------------------------------GCAACTGATGGCAAGGCT---CATGAGTCTGCAGCAGCAGCTACGTCAGACATCGGCTCT---------------------------------CAGGCATCCAATTCATCACAATATAAAGCA------------------------ACTGGGCGGGATTCATCTAAGATACAGGACAAGGATGCTGGTGGACCAGTCGGT---GTACCTCTG---CTTCCTGCAATACCCAGGAGATCTGGGGCTCAG------GTGAGGTCAACAACAAGTGGTTCGTCGGCCGAACAGTCT---GATGATGAAGAAGCTGAGGGAGAGAATGAG---ACTACTCAG---AATATGGATCCTGCAGATGCAAAACGCATGAGAAGAATGCTCTCCAATAGAGAATCAGCCCGACGCTCAAGAAGAAGAAAGCAAGCCCATTTGACTGAGCTTGAGACACAGGTCTCTCAATTAAGAGTTGAAAACTCTTCTTTGCTTAAGCGCCTTACCGACATAAGCCAGAAGTATAATGAAGCAGCTGTTGATAATAGAGTTCTGAAAGCTGATGTTGAGACCTTGAGAGCAAAGGTGAAAATGGCTGAAGAAACTGTGAAAAGAGTTACTGGGTTGAACCCACTATTC------CAAGCCATGTCT---GAAATA---TCCACGATGGGCATGCCGTCT---TTTGCTAGCAGCCCTTCTGACACATCAGGG---GATGCTGCTGTACCAGTACAAGATGATCCACAGCAGCATTATTATCATGCCCCT---TCTAAC---AATCAGTTA---AGT------GAT------ATAAGAATCCGTAATGGTTTGGTA---GATATTCCTCCAGCAGAG---AATGCACAACCAGAGGCAGCAGCAGTGGTT------------GGGGCAAACAAGATAGGAAGAACTGCTTCC---ATGCAGAGAGTGGCTAGCTTGGAACATCTGCAAAAACGCATCCGTGAAGGA------------GCAGCTTCC------------------------------------------TCCGCCACTGGAGCGCAG------------------------------
>AmTriCPRF2like_26 [2  1267] 
------------------------------------------------------------------------------------------------GAG---------------------------------------------------ATGGATAATAAGGTA---------------------------------TTTTCTGTGGAGGAC---ATTGCAGAGACGTACTGGAATCCTCACTCT---------------------------------CCACCA---------TTAACGAATGAAGAAGAAGCAGAGAAAATTAGGGTT---------------------------TCGAATATGAACAGGAGTGCCTCAGAATGGGCGTTTCAGAGGTTCCTGGAA---------GAGGCCTCTGCA---------ACTTCT------------------------------------------------------------------------------------------------------------TCTTCGCATAACAACAAAAGA---------------------------------------CAAGAGGACGAAGTTGTTGAGATCGAGAATCCACCT------------------------------------------CCATTGTTGAATGAGGCGCAATCGAATGAA---------------------------------------------------------------------------------------------------------------------------------------AATCCT---------------ATTCCCATGGGCTCT------------CAGGATCATCAGGCAATTCTCAAGCAGAGGCTTGACCTTCTTTGTGCA---------GCTGTTGCTCTAACTCGG---------------------------------------------------------------------------TCATCAGCTATCAAGTCA---CAAGATTGTCCTCTTTTGGCA------GAAAGTGGAGTA---------------------------------CAGGGTTCTGATGCTCCACAATTGGGTTTT---CTTTCA---TCTGGTAAAGGGCATGTATATAACTTTCCGAGGACTCAAGATCAATCTGTTGCTGGCCCTATAGGA---ATTCCTGCC---TTGCCTGCTGTTACAAAGAATGTGGGGGCTCAG------GTAAGAGCAACTACAAGTGGGTCTTCAAGAGAACAATCA---GATGATGATGATGTTGAAGTTGACACAGAA---CTAAATGAA---CCAGTGGATCCTTCTGATGTAAAACGTGTAAGAAGGATGATTTCCAATCGGGAGTCAGCACGGCGCTCTAGAAGAAGAAAGCAAGCACATCTGAGTGAGCTTGAGACACAGGTTGCTCAGTTGAGAGTTGAGAATTCATCTTTATTGAAGCGTCTCTCAGACATTAGTCAAAAGTATAATGAAGCTGCTGTTGACAACAGAATCCTGAAAGCAGATGTCGAAACCCTGAGAGCAAAGGTGAAGATGGCTGAGGATTCTGTTAAGAGGGTGACAGGCGGGGGTGCCTTTGCC------CTTACAATGTCT---GATATT---TCGGGAATCAGCGCGCAA------TTT------AGCCCATCTGATGCATCATCAGTCGGAGCTGCAGTTCCTGTGCAAGACGATGTG---AAGCATTTCTTCCAACCCACT------------------------GACATCCATGACCAT---CAGAGATTGAGTAATGGACTCATG---GACATGGGTCTTAATGGT---GGGGAAGAAGCCCACAGTGCTATGGTGGGC---------------------AAGATGGGAAGGACCCCATCA---CTGCAAAGGGTAGCGAGCTTGGAACATTTACAAAAGAGGATACGGGGTGGGCCCAGTAGTGCTTGTGGACCCATACCTTGGGATGCAAGCTGGGATGCT---GAGCCCTCAAACAAAGCTGAGGGCAATAAC---------------------------AAG
>VvibZIPB09_26 [228  1448] 
------------------------------------------------AGCAACCCACCATGTTTCTTTCAC------------------------AGACGTACTGTGCTT---------------------------TCT---------CTCCTT---CGAGTATATAACTCGATTAGCCTCCTCACTTGCCCTCCCTTTTCTCTCCCTCTC---TTCTCAAATTCTCACTATTTTCTTCCTTCGTCCCTAAGAAACCTCCGCTCACCGGAGCCGCCTCCACCT---------CCGATGGACCACAAACCGCTTCGACACGACGTTGTTTCGCATCAATCCACGACC---------GATTCCATGAAGCGAAGCAACTCCGAGCTGGACTTTCAGGAGTTCGTCCGG------------------------------CTCCCGATCTCTCCTGTT------------------------------------------------------------------------------------------------GCGGTCGACAACGGAGCTCCG---------------------------------------------ACCTCCAAGCCCGAAATTCGGTCTCCGAAA---------------------------------------------------------------------------------------------------------------------------------------------------------------------------------------------------GCCAGGACTTTCCCGGAA---------CCGGTTGTGCTTTTCGGCGTC------------GACGAGGACAAAACCTTT---------------GAGGATGTTTGCGCCGGCGATTTCAGCTTCGCTCTCAAGTAT---------------------------------------------------------------------------GGGGACGCAATGACTGGCTTTTCAGGTTGTGGGGGACTCACG------GATCTTCCCTGG---------------------------------TATCAAAACCCCACCCCCAGGAATTCCAGT---GTGACA---GCTACCATTGATTCC------------------------------CAGTCCTCCATCTGTGTTGGA---ACTCCAACT---TCATGTAATAAGGCTTTGGGCACAGAAAATCAA------GCAAGGGGGGCGACCAGTGGTTCTTCCAGGGAGCTATCA---GATGATGAAGACATCGACACAGAGTCTGGTCCATGTGAGGAG---AGCACAGATCCTAATAATTTGAAGCGCATGAGAAGGATGGTTTCGAACCGGGAATCTGCCAGGAGATCAAGAAAAAGAAAGCAAGCCCACTTGGCTGATCTTGAGTTGCAGGTTGAACAACTGAGAGGAGAAAATGCATCTCTATACAAGCAGCTAACTGACGCTAGTCAACAGTTCGGTGACGCCAATACAAATAACAGAGTACTTAAATCGGATGTTGAAGCTCTGAGAGCTAAGGTGGAGTTAGTTGAAGGCATGGTTGCTCGA------------GGCTCCGTCACC------AGTAGCCTGAAC---CATATC---------------CTTCAAACC---CATTTGAGCTCACCCCAACTCCTCAGTACT------------------------------------CATAATCTCTGCCGGGTGGCT------------AATGTCTCA---CCAACA------------ATCACTGTCCGTGGAGACGACGCC---TCATATTCTGGAATGACA---ATTTCTGGGCATAATTCAGCCGCTCTTGGA---------CTTGAAAATGCTGAAATCCGCAATAGCGAAATC---AAGAACAGAGTTATGAGT---------------------------GATGGTGTGAGC------TGTGCTTCA------------------------------------------------GAGATTTGGCCT------------------------------
>VvibZIPB21_26 [1  1401] 
---------------------------------------------GGAGAAAGTGGAGAGAGAAAGCAGAGA------------------------GAGAGAGAGAAAGAG---------------------------AGA---------ATGGAG---TCTGTG---------------------------------TTTTCGTCGGACGAT---CTG---GAAGCGATGTGGACGGCG---------------------------------------GTGACT---------GCGGGGACGTCG---------------------------------------------------GCGGGAATGAGTAGGATATCATCGGAGTGGATGTTGGAGAAGTTTCTTCTA---------GAAGCTTCTTCT---------TCTTCTCCTGCTTCTTCTACTTCTTGC---------------CCGGTATCTGCGGTGTCTCAGTGTCCGGCCCCCTATGCTGACGTCACAGCGCCTTATGCCGCCGCCGCCGCCGCCGCTCAATCATCGTCGTCG---------------------AAGTCGAGGCCGCGAGGTGAAGACGATGAAGTCGTGGAGATCAAGGTTCGTTCT------------------------------------------------------------CCGCCGTCGGAT---------------------------------------------------------------------------------------------------------------------------------------CAGCCT---------CCGGAGAATCCCGTTGATCAT---------------------CAGGCGTTTCTCAGAAAACGTCTCGATCTGGCGTGCGCT---------GCTGTTGCTCTCTCTCGG---------------------------------------------------------------------------GAATCTGGCGTAAAGCCT---CAGGAATCTGCCGTAAAGCCT------CAGGAATCTGCTGTAAAGCCTCAGGAATCTGCACTTTCAATGCAAACTCAATCAAAGCCTTCTCAACTGGGGTCT---CAAGCTGTTGCCACTGTGGACCCTGGACATGTATTCCCCATCACACAAGATAAGGTTGAAGGTGGGTCACTTGGC---ATTCCAGCC---TCAGCTACCTCTCAGAATAAATCAGGGGCACAG------GTTATAACAACAACCAGTGGATCATCAAGAGAACTATCT---GATGATGATGAGCTTGAAGGAGAAACTGAC---ACCACTGGT---AATATGGATCCTGCTGATGAAAAGCGTGCTAGGAGGATGCTATCTAATCGAGAGTCAGCTAGACGCTCCAGAAGAAGAAAGCAAGAACATTTGAGTGAACTTGAAACACAGGTTTCACAATTAGGGGTTGAAAACTCTTCATTATTGAAGCGTCTCACAGACATTAATCAAAAGTACAATGAAGCTGCTGTTGACAACAGAGTTTTAAAAGCTGATGTTGAGACATTGAGAACAAAGGTGAGGATGGCTGAGGATGCAGTTAAGCGAGTCACAGGGTTGACCTCTCTGCTT------CCTGCTATACCG---GATATC---CCGAGCATGGGCATGCCATTT---GTGAACAACACATCTTCCAACACATCTGCA---GATGCTGCTGTGCCTGTCCAACGCGACTCC---AACCACTTCATCCACCCACCGGTTCCTAAC---AATCTGATTGCTCCTCCACATGAC------CAGAGGTTGAACAATGGCTTCCCTACCAATTGCCCTCCCCTCCCC---ACTGAAAGCCTACTGAATGGCGCTGGGCCA------------------AAGAACATGCCTCAAACATCGCCA---ATGCAGAACGTTTCA---------------------AGAGTTTGTGTGGGTGCTAATCCA---TGTGGCGTGATGCCTGGTTGGGACTCGGTGCCTTCC---CATGTAACTACAAACATTAAAAACCAGAAC------------------------------
>AtbZIP09_18 [3  890] 
------------------------------------------------------------------------------------------------------------------------------------------------------CTCTCC---TCTCTT---------------------------------TTCCAACCAATT------CTCTTCTTTCTTGTGTGTTCACAT---------------------------------------TCAAAG---------AAAATGGATAATCACACAGCTAAAGAC------------------------------------ATTGGTATGAAGAGAAGTGCTTCTGAGCTGGCTCTACAAGAGTATCTCACT---------ACAAGCCCTCTA---------------------------------------------------------------------------------------------------------------------------------------------------------------------------------------------------------------------------------------------------------------------------------------------------------------------------------------------------------------------------------------------------------------------------------------------GAC---------CCTTGTTTCGACCTCATGAAC------------CGGGATTACACTTGTGAGTTAAGAGAT------------------------------AGTCTTTTGTGGTCTGAG---------------------------------------------------------------------------GGA------TTGTTTCCG---GCTGGACCTTTTCGCGATGCA---------------------------------------------------CAGTCCTCAATCTGCGAGAATCTGTCAGCT---GATAGT---CCA------------------------------------------------------------------GTGTCAGCC------------------AATAAACCTGAGGTAAGAGGAGGAGTTAGGAGAACCACAAGTGGATCTTCTCATGTTAACTCT---GATGACGAAGATGCCGAGACAGAAGCAGGG---CAATCTGAAATGACTAATGATCCCAATGATCTGAAACGTATTAGAAGGATGAACTCAAACAGGGAATCAGCAAAGAGGTCGAGGAGAAGGAAGCAAGAGTACTTGGTAGATCTTGAGACTCAGGTTGATTCTTTGAAAGGCGATAACTCAACACTGTACAAGCAGCTCATAGACGCAACACAACAGTTTCGTAGCGCTGGAACAAATAACAGAGTTCTCAAATCAGATGTTGAAACTCTGAGAGTCAAGGTGAAACTAGCAGAAGATTTGGTAGCGAGA------------GGGTCACTCACT------AGCAGCTTGAAT---CAACTT---------------CTACAAACT---CATCTAAGTCCACCATCACACTCCATCAGC---AGT------------------------------CTGCACTAC---------------ACGGGA---AATACCTCG---CCCGCC------------ATTACAGTCCACAGTGACCAATCT---TTGTTCCCTGGAATGACA---CTTTCTGGACAGAACTCAAGCCCTGGACTT---------------GGTAATGTATCCAGTGAAGCTGTTAGC------------------------------------------------------------------TGCGTCTCA------------------------------------------------GACATCTGGCCA------------------------------
>MdCPRF2like_27 [17  1384] 
---------------------------------------------------------------AGAGAGAAA------------------------CAGAGAGGAAAGAGA---------------------------ATG---------ATGGAT---AAGGTG---------------------------------TTTTCAGTGGAGGAA---ATGGCCGACCAGCTGTGGTCTTCCACAGCG---------------------------------CCGCCT---------GCCAATGACGKAGCCGCCGAG------------------------------------------GGTGAACTGAACCGGAGTGCATCCGAGTGGGCCTTCCAGCGCTTTCTCCAA---------GAAGCCTCTCCC---------CACTCGCCGTCACCCTCC---------------------------------------CCGCYGACGCCGCCACCTCCGCGT---------------------------------CCTTCTTCTTCGTCTTCTTCT------------------------TCAGCTCATCATCACGACCAAGACGACGTCAAAGAGATCAAGATGGTCAAT---------------TCCCAGCACCCCCACCCCAATCCAACTCAAACTCACWGCAACAACAACACGGCGGCG------------------------------------------------------------------------------------------------------------------------------TTTAACCTGCGGCCG---------CCTAATGTCGCCGTCGATTCC------------GAGGAGTACCAGGCGTTCCTGAAGACCAAGCTCGATCTCGCCTGYGCC---------GCCGTGGCTCTGTCGMGGGTAAAGKTTCCATTTTCTCGGTATCCAAACAGAGTCTATCGTTTGGGATTTGCTTTTGTTGGGAACGCTGAAGTTGGTTCGTTGGTGAACGCT---CAAGAATCTGTTGCGTTAGCT------GACAGCGGATCA---------------------------------CACGCTTCCAGTACTTCACAACTCGGATCT---CAAGCC---CCTTCGAAAGAT---------------------------------------------------------TTACCTTCG---TTACCTGCAACGCAATATAGATCTGCGATCCCA------GTAAGGCAAGCAACTAGCGGATCCTCGAGAGARATGACA---GATGATGAGGAAGCWGAAGGTGAAACTGCA---ATGAACGAG---AATATGGACCCTGCTGATGTGAAACGCGTGAGAAGAATGCTGTCTAATAGAGAGTCAGCTAGACGCTCGAGAAGAAGAAAGCAGGCACATTTGACTGAGCTTGAGGAACAGGCATCTCAATTAAGAGTCGAGAACTCCTCTCTSATGAAGCGCCTGACTGATGCGGACAAGAAGTACAACGAAGCAGCTGTTGACAATAGRGTACTAAAAGCTGATATCGAAACATTGAGAGCAAAGGTAAAGATGGCTGAGGAGACGGTGAAAAGGCTAACTGGGTCGAACCCCATATTC------CATGCCATGTCG---GAGGTT---TCMTCAATCGGCATGGCACCA---TTTGATGGAAGCCCTTCAGAGGCATCAACA---GATGCTGCTGTTCCGGTGCAAGATGACCCAATTCAATACTTTTTTCAACCTGCT---TCTGAA---AACCCTACA---CCAACTCATGAC------CCGAGAGTCGAGAATGATTCTGCA---GACGTTCCTTCTGTTGAG---AATGTGCAGAAGAATTCTGCAGCAACACCATCAGCAGATGTGTCGGGGAACAAGATGGGACAAACACCTTCC---CTACAGCGAGTTGCTAGCTTAGAGCATCTGCAAAAGCGGATAAGG------------------GGTGGAAAC------------------------------------------CCGTCCAATGGGGAGCAA------------------------------
>CmCPRF2like_23 [3  1349] 
---------------------------------------------CGACAAAAAGAAAGACAATTGGAGAAA------------------------GAGAGAGAGAGAGAG---------------------------AAA---------ATGGAT---AGGATG---------------------------------TTTTCAGTGGGTGAA---ATTTCTGACCAATACTGGTCGTCGGAACTCGCCGCCGCTACTCCCTCGTCACGGCCG------CCGCCA---------CCTGCTGACGAAGGC------------------------------------------------TCCAAGATGAACCGTAGCGCATCCGAGTGGGCCTTTCAACGCTTCCTTCAA---------GAAGCCTCTGAA---------ACTTCCCCTCATTCTTCT------------------------------------------------------------------------------------------------GCTGCAGACCATGGGGAAGGG------------------------------------------------GAAGTCATCGAGATCAAGGACTCTTCC------TTTAATCAATTGCAGAAACTTAATACTAACCACGATGGTGTTAGTAATTGTAATAGCACCAGCATT---------------------------------------------------------------------------------------------------------------------------TCTTCCAATGCTGTGCCA---------CCGAATATTCCGATCGATTCT------------GAGGAATATCAGGCTTTCCTTAAGAGCAAGCTTCATTTGGCTTGCGCT---------GCTGTTGCTATGAAGAGG---------------------------------------------------------------------------GGATCCTTTAGAATGACT---CCAGCTTCGTCCACCTCTGCT------GACTGCGGATCA---------------------------------CAAGCATCTAATACGTTGGGAATTCAAGCTCCTAAAGCT---TCTAATATAGGAGCTGGGAATAATTCATTAAGGTCACCGGATAAGGATATAAATGGAGCCGCTGGA---GTTACTTCC---TCATCCGTGGTGCCAAAAATATCTGAGGTTCGA------GCTCGGCCTGTTACTAGTGGATCATCAAGAGATCTGTCG---GATGATGAGGAGATTGAGGGGGAAACTGAA---ATAAATGAA---AGCAAGGACCCAGCCGATGTGAAACGTGTAAGGAGAATGCTATCAAACAGAGAATCAGCTCGACGATCAAGGAGAAGAAAGCAAGCCCATTTAACTGAACTTGAGACGCAGGTTGCCCAATTAAGACTTGAAAATTCTACCTTGTTGAAGCGCCTTGCCGATATAAGCCAAAAGTACAATGAAGCCAATGTTGATAACCGAGTTCTAAAAGCTAATGTTGAGACATTAAGAGCAAAGGTAAAGATGGCTGAAGAGACCGTCAAGCGAGTTACCGGT---AACCCCATGTTC------CATGCCATGTCT---GAGATC---TCCTCCATTGGCATCTCTTCA---CTCGACGGTAGCCAGTCCGATACATCAACA---GATGCTGCTGTTCCTTTGCATGATGATCCATGTCGTCATCTGTATCAATCAACA---CCTAAC---AACCCCGTT---GGGCCACACGAC------ATAGTTGTCAACAACAGATTGCCT---AACATTTCACAGGTGGGC---AATGGGCAACAGAATTCTCCATCTCAGGTACCGCCAGCCATGTCAGGGAACAAGACCGGAAGATCAGAGTCT---CTGCAGAGAGTGGCTAGCTTGGAGCATTTGCAAAAACGGATC---------------------TGTGGAGTG------------------------------------------AAAGCAAATGCAGAGCAG------------------------------
>AtbZIP25_24 [1  1209] 
------------------------------------------------------------------------------------------------------------------------------------------------------ATGCAC---ATCGTC---------------------------------TTCTCTGTCGATGAT---TTGACCGAATCCTTCTGGCCTGTTCCCGCTCCGGCG---------------------------CCGTCG---------CCGGGATCGTCATCGACTCCGTCACCGACGCAGAACGTGGCG---------------------GATGGGATGACTCGAAGTCAATCGGAGTGGGCGTTCCACAGGCTTATCAAT---------GAGTTGTCTGGT---------TCCGATTCGAGCCCTACG---------------------------------ACTAACACAATCGAGAGATCACCTCCA------------------------------------CCGGTTCAGTCTCTTTCGAGA---------------------TTAGAAGAAACCGTTGACGAAACCGAAGATGTTGTTGAGATTCAGAAACCGCAG---------AATCATCGACGGCTCCCTGTTGATGATCAAGGGAAGAATCGGAATCGTGCTCCGTCGTCTGAT------------------------------------------------------------------------------------------------------------------------CCGGTTGATTCTTCAGCTCCT---------------GTTGTTGTTGATCCT------------AATCAGTATCATGCGATTCTTAAGAGCAAGCTCGAGCTTGCTTGCGCT---------GCTGTTGCT---CGTCGT---------------------------------------------------------------------------GTGGGAACTGTGAAACCG---GAAGATTCGAGTGCTTCAGCTAGCAATCAAAAACAAGCT---------------------------------CAAGGCTCCATTGTGGCACAAACCTCACCT---GGTGCT---TCATCTGTTAGA---------------------------------------------------------TTTTCTCCC---ACAACAAGCACGCAAAAGAAACCTGATGTTCCA------GCCAGACAA---ACTAGTATTTCATCACGAGATGATTCT---GATGACGATGATCTTGATGGAGACGCAGAT---------------AATGGAGATCCTACTGATGTGAAGCGTGCTAGGAGGATGCTCTCAAACCGAGAATCCGCTAGGCGCTCTAGGAGAAGAAAGCAAGAACAAATGAATGAATTTGATACACAGGTAGGCCAATTAAGAGCCGAGCATTCAACTTTAATTAATCGTCTTAGTGACATGAATCATAAGTATGATGCAGCTGCTGTTGACAACAGAATTCTAAGAGCTGATATCGAAACTTTGAGAACAAAGGTTAAGATGGCAGAGGAAACTGTGAAAAGAGTGACAGGAGTGAACCCTTTGCAT------TGGTCAAGACCA---AACATG------------GGCATACCA------TTCAGCAACACACCGAGTGCTTCCTCTAGT------------ATTCCGCCAAACTCT---------AACCACATTTTGAAACCAGCA------AAT---TCAAGTACC---AACACCAGTGCT------GGTTTAGCACAAAATCAGAGAGTG---GAGACGGCAAATTTCTTG---CCGGAACAGGTGAACCGTGAAGGCATGCAG------------------AATCCATTTGCTCCTGATTCTAAT---CTGTATGAA------------------------------------------------------ACCCTACCC------------------------------------------CATTGGAATCACAAGCAT------------------------------
>EgCPRF2like_42 [429  1880] 
---AATAGGGGG------------------------GTTTGTAGAGGAATAGAACAGAGAAAAAAAAAAAGG------------------------AGAGGGGAG---------------------------------------------ATGGAG---AGGGTT---------------------------------TTCTCAGTGGACGAG---ATAGCTGACTCCTTCTGGGCCGCCTCCCCGCCCGGCCACGGGCTGCCG---------------CCGCCG---------GTCGCCACCGACGGTGGGCCGCGT---------------------------------------GGCGCGATGAGTCGGAGCCCTTCCGAGTGGTACTTCGAGAAGTTCCTGGAGGTCGCGGAGGAGGCCACTGTC---------CCCAGCACCACTTCCCCAGCCCCTCCTAATCCTAACCCTAACCCTAATTCCAACCCTAATCTTAACCCCAGCCCCCCT------------------------------------CCCGCCTCTGTTGTTGCTTCGAACTTTTATGGCGGTGGGAGGAAAGATGAGGGGAGAGGGGATGATGACGAGGTGATCCAGATCAAGGCGCCCGCC---------------------------ATCGTTCCCGCCACCGTGGCCCTGCACCGGGGTCCGCCGTCCGAT------------------------------------------------------------------------------------------------------------------------------------------CCG---------CCG---ATGGATGTTGATCCT------------GAGGAGTATGCGGTGCTTCTAAAGAAGAGGCTTGATATGTACTGTGCT---------GCAGTTGCCATGTCTCGG---------------------------------------------------------------------------AGTTCTGGTGTAAATCCA---CAGGATTCTTCTGCTTCAACT------GATATTAAATCA---------------------------------CAGTTTTTAGATGCTTCAGAGCTAGGATCT---CAGGCT---CCTGCCACAGGAAATGGT---------TCTATGGTGCAACAAAAAGCAGGTAGTGGACCAAGTGGA---GGTCCG------GTTCCTACTGTCATGCAGAACTTAGGTGTCCAA------GCGAGGCCAACTACCAGTGGATCATCAAGAGAGCAGTCG---GATGATGAGGAACTTGAAGGAGAAGTGGAA---ACAACAGAA---AATATGGACCCTGCTGATGCAAAGCGTGCAAGGAGGATGATTTCAAATCGAGAATCGGCAAGACGCTCGAGGAGAAGAAAGCAAGCACATTTGAATGAGCTTGAGGCACAGGTCTCACAATTAAGAGTTGAAAACTCATCTTTGTTAAAGAGTCTTACTGATGTCAACCAAAAGTACAATGAAGCTGCTGTGGATAATCGGATACTAAAAGCAGATGTAGAGACTCTGAGAGCTAAGGTGAAGATGGCAGAGGACACTGTAAAGAGAGTAACTGGTATCAGTCCCATGTAC------CCGAACATCCCT---GACATA---TCAACAATCAGCATGTCT------TTCAGTGGGAGTCCATCTGATGCAACATCC---AGTGTAGTTGTTCCCATCCAAGATGACCCA---AACCACTTCTTCCAGCAACCG------------------------CCACCACACGAC------CAAAGAATCAATACCTGTCTCCCT---GAGATTGCTCCTGCTCCT---CCTGTTGAG---CATGTTGTACATGGTGCT---------GTGCCTGGTGACAAGATAAGTAGTACCACTTCG---ATCCAACAGGTGGCTGGTCTTGAGCACCTCCAGCAGAGGATCTGTCGAGGACAAAGCCCA---TGCGGTTCTGTGCAATGGGATGCTGCTGCACCGGATCCTGAGGCCTCTGTCAACAGCAAGCAAAATCAG---------------------------GTA
>CcCPRF2like_26 [58  1470] 
ATTAATTTTATGACCCCAATTAGAATTTTATTTATTTTATTTTTAACACATCCACAAACATCAAAACCGAAA------------------------AACAAGACGGCCAGGATAACAAAAGTAACAAAAATTTGGAGAAAA---------ATGGAT---AGGGTC---------------------------------TTTTCAGTGGGTGAA---ATTTCGGAGCAATTCTGGTCAAAT---------------------------------------CCACCG---------GACGCATCG------------------------------------------------------TCGAAAATGAACCGGAGCGAATCGGAGTGGGCCTTTCAGCGCTTCCTTCAA---------GAAGCTCAGCAA---------------------------------------------------------------------------------------------------------------------------CCTACTTCCTCCGGAGACAGC---------------------------------------AAAAACGACAGTGTCGTTGAGATCAAAAGTGCCCACATCAGCAACAACAACAACAACAACAACAATAACAACCACACTGATAATCAGAATGATAATGTTAAGGCTGCT------------------------------------------------------------------------------------------------------------GGTGGTGGTGGGAATGTTAGTAAGGCTGCTACC---------AGTGCGTTGTCGTTTGATGGGACTCAAAACCTTGAGGACTACCAGGCTGTTCTTAAGAGCAAGCTCAATCTTGCTTGTGCC---------GCTGTTGCTTTGTCGCGG---------------------------------------------------------------------------GCATCTTGTGCGAGGCCT---CAAGATACTGCTGATAGGGCT------GATAGTGGATCT---------------------------------CAATCTTCCAATACTTCACAATTGGGATCT---CAAGCT---CCT---AAAGGACCTGTGCATGATTTGTCCAGGTCACAAAATAAGGATGTTAATGGACTGCATGGA---ATTCCCTCC---ATATCAACCACACTAAAGAAACCTCTGGTTCCA------GTGAGGTCAGCAACCAGTGGGTCATCAAGAGACCTGTCT---GAAGATGATGAAGCAGAGGGAGAAACTGCA---ACAACTGAG---AATATGGACCCTGTTGATGCAAAACGTGTAAGGAGAATGCTTTCCAATAGGGAGTCAGCTAGACGCTCTAGAAGAAGGAAGCAGGCCCATATGACCGAGCTTGAGACTCAGGTTTCTCAGTTAAGAGTTGAAAATTCTTCTCTACTAAAGCGCCTTACAGACATAAGCCAAAAGTACAATGAAGCAGCTGTTGACAACAGAGTTCTGAAAGCTGACGTTGAGACATTGAGAGCAAAGGTGAAGATGGCTGAGGAGACTGTCAAAAGAATTACTGGATTGAACCCTCTGCTT------CAGGGCTCGCCG---GAGATG---TCCTCAATGAGCATGTCATCA---TTTGGTGGAAGTCACTCTGACACATCAGCT---GATGCTACGGTTCCCTTACAAGATGACCCAAAGCATCACTTTTTTCAGCCTCCT---TCTGAT---AACCCTGTG---TCCAGTCATGAC------CTGAGAGTCAATAATGCTTTTTCA---GACATTTCCTCAGTTGAA---AACGTGCAACCAAATGCTGGAGCAACAGCA------GCAGCATCAGGAAATAAGATAGGAAGAACTGTTTCC---ATGCAGAGAGTGGCTAGCTTGGAGCATCTGCAAAAGCGGATTCGTGGAGGCGTAAGTCCC---TGTGGTCCA------------------------------------------AATTCCAGTGGAGAGCAG------------------------------
